# Supplementary material for: Impact of Pretreated Switchgrass and Biomass Carbohydrates on Clostridium thermocellum ATCC 27405 Cellulosome Composition: A Quantitative Proteomic Analysis
Source: PLoS One. 2009 Apr 22;4(4):e5271. doi: 10.1371/journal.pone.0005271 (PMC2668762; doi:10.1371/journal.pone.0005271)
Supplement: Table S1 — (0.25 MB XLS) [file pone.0005271.s001.xls]

## Sheet: readme
Table S1 is an Excel spreadsheet with two tabs, master_table and normalized_master_table. The columns in the master_table tab are described below; columns that appear in the normalized_master_table are identical to those in the master_column. Values in log2ratio, lowerCI, and upperCI columns of the normalized_master_table tab were obtained by normalizing to the corresponding value for the CipA pr…
Column Heading	Explanation
LocusID	Gene identifier
Gene	Gene names for biochemically characterized ORFs
Genome Annotation	ORF description based on genome annotation
Functional Category	Broad functional classification of the encoded protein
Description	Description of known function of encoded protein
GH Family, CBM	Known functional domains belonging to glycoside hydrolase (GH), carbohydrate esterase (CE), polysaccharide lyase (PL), and Carbohydrate binding module (CBM) families
MW	Molecular mass of encoded protein (Da)
The following sixteen columns of results are repeated for each carbon source, where S is the carbon source (S = C, CX, Cb, CP, CPX, ZT, or SWG):
S_N14_vs_C_N15_log2ratio	ProRata log2ratio (S vs. C) for combined biological replicates 1 and 2
S_N14_vs_C_N15_lowerCI	Lower limit of the ProRata 90% confidence interval for combined biological replicates 1 and 2
S_N14_vs_C_N15_upperCI	Upper limit of the ProRata 90% confidence interval for combined biological replicates 1 and 2
S_N14_vs_C_N15_QuantifiedPeptides	Number of chromatographic features used in ProRata quantification (combined biological replicates 1 and 2)
N14_S_vs_N15_C_BR1_pro_quan_log2ratio	ProRata log2ratio (S vs. A) for biological replicate 1
N14_S_vs_N15_C_BR1_pro_quan_lowerCI	Lower limit of the ProRata 90% confidence interval for biological replicate 1
N14_S_vs_N15_C_BR1_pro_quan_upperCI	Upper limit of the ProRata 90% confidence interval for biological replicate 1
N14_S_vs_N15_C_BR1_pro_quan_quantified_peptides	Number of chromatographic features used in ProRata quantification, biological replicate 1
N14_S_vs_N15_C_BR2_pro_quan_log2ratio	ProRata log2ratio (S vs. C) for biological replicate 2
N14_S_vs_N15_C_BR2_pro_quan_lowerCI	Lower limit of the ProRata 90% confidence interval for biological replicate 2
N14_S_vs_N15_C_BR2_pro_quan_upperCI	Upper limit of the ProRata 90% confidence interval for biological replicate 2
N14_S_vs_N15_C_BR2_pro_quan_quantified_peptides	Number of chromatographic features used in ProRata quantification, biological replicate 2
14N_S_BR1	Spectrum count for 14N-containing peptides from cells grown on carbon source S, biological replicate 1
14N_S_BR2	Spectrum count for 14N-containing peptides from cells grown on carbon source S, biological replicate 2
15N_C_14N_S_BR1	Spectrum count for 15N-containing peptides from cells grown on Crystalline Cellulose (Avicel), biological replicate 1
15N_C_14N_S_BR2	Spectrum count for 15N-containing peptides from cells grown on Crystalline Cellulose (Avicel), biological replicate 2
Substrate legend:
C = Crystalline Cellulose
CX = Cellulose -Xylan (3:2 wt ratio, totaling 5g/L carbon)
Cb = Cellobiose
CP = Cellulose-Pectin (3:2 wt ratio, totaling 5g/L carbon)
CPX = Cellulose-Pectin-Xylan (3:1:1 wt ratio totaling 5g/L carbon)
ZT = Z-Trim (60% amorphous cellulose, 16% hemicellulose)
SWG = Dilute acid pretreated switchgrass

## Sheet: master_table
LocusID	Gene Name	MW	Genome Annotation	Functional Category	Description	GH Family, CBM/CBD	C_N14_vs_C_N15_log2ratio	C_N14_vs_C_N15_lowerCI	C_N14_vs_C_N15_upperCI	C_N14_vs_C_N15_QuantifiedPeptides	N14_C_vs_N15_C_BR1_pro_quan_log2ratio	N14_C_vs_N15_C_BR1_pro_quan_lowerCI	N14_C_vs_N15_C_BR1_pro_quan_upperCI	N14_C_vs_N15_C_BR1_pro_quan_quantified_peptides	N14_C_vs_N15_C_BR2_pro_quan_log2ratio	N14_C_vs_N15_C_BR2_pro_quan_lowerCI	N14_C_vs_N15_C_BR2_pro_quan_upperCI	N14_C_vs_N15_C_BR2_pro_quan_quantified_peptides	14N_C_BR1	14N_C_BR2	15N_C_14N_C_BR1	15N_C_14N_C_BR2	CX_vs_C_log2ratio	CX_vs_C_lowerCI	CX_vs_C_upperCI	CX_vs_C_QuantifiedPeptides	N14_CX_vs_N15_C_BR1_pro_quan_log2ratio	N14_CX_vs_N15_C_BR1_pro_quan_lowerCI	N14_CX_vs_N15_C_BR1_pro_quan_upperCI	N14_CX_vs_N15_C_BR1_pro_quan_quantified_peptides	N14_CX_vs_N15_C_BR2_pro_quan_log2ratio	N14_CX_vs_N15_C_BR2_pro_quan_lowerCI	N14_CX_vs_N15_C_BR2_pro_quan_upperCI	N14_CX_vs_N15_C_BR2_pro_quan_quantified_peptides	14N_CX_BR1	14N_CX_BR2	15N_C_14N_CX_BR1	15N_C_14N_CX_BR2	Cb_vs_C_log2ratio	Cb_vs_C_lowerCI	Cb_vs_C_upperCI	Cb_vs_C_QuantifiedPeptides	N14_Cb_vs_N15_C_BR1_pro_quan_log2ratio	N14_Cb_vs_N15_C_BR1_pro_quan_lowerCI	N14_Cb_vs_N15_C_BR1_pro_quan_upperCI	N14_Cb_vs_N15_C_BR1_pro_quan_quantified_peptides	N14_Cb_vs_N15_C_BR2_pro_quan_log2ratio	N14_Cb_vs_N15_C_BR2_pro_quan_lowerCI	N14_Cb_vs_N15_C_BR2_pro_quan_upperCI
Cthe0015		79098	alpha-L-arabinofuranosidase B	Multifunctional Component		GH43, GH54																																									1.2	0.3	2.2
Cthe0032		67334	glycoside hydrolase, family 26	Other Hemicellulases		GH26	-0.3	-0.7	0.1	10	-0.3	-1	0.4	5	-0.2	-0.8	0.4	5	6	6	6	6	0	-0.4	0.3	12	0.1	-0.4	0.7	6	-0.3	-0.8	0.3	6	5	6	5	6	1.3	1	1.7	8	1.5	0.9	2.1	4	1	0.4	1.7
Cthe0040	CelI	98531	Cellulase., Cellulose 1,4-beta-cellobiosidase	Non-cellulosomal	Endoglucanase	GH9, CBM3	0.8	0.4	1.3	12	1.3	0.6	2.2	5	0.2	-0.4	0.8	7		3	6	7	-1.1	-1.6	-0.6	8	-1.1	-1.9	-0.2	4	-1.1	-1.9	-0.4	4	2		7	4									0.9	0.4	1.3
Cthe0042
Cthe0043	CelN	82196	glycoside hydrolase, family 9	Cellulase/beta-glucanase	Endoglucanase	GH9, CBM3c	0.1	-0.2	0.3	45	0.1	-0.3	0.5	20	0.1	-0.2	0.4	25	17	26	15	24	0.6	0.4	0.8	86	0.7	0.4	0.9	48	0.5	0.2	0.7	38	51	43	25	32	-0.1	-0.4	0.2	36	-0.1	-0.6	0.3	16	0	-0.4	0.4
Cthe0044	CseP	61388	cellulosome enzyme, dockerin type I	Unknown Function	Structural Component																															2											3.8	2.5	4.9
Cthe0045																																			3	3
Cthe0047																																			3	2
Cthe0048																																			3	2
Cthe0052
Cthe0053
Cthe0056																																				2
Cthe0059
Cthe0063
Cthe0068
Cthe0071																																					2
Cthe0076															-0.2	-1.6	1.3	3			3	3
Cthe0109		11599	cellulosome enzyme, dockerin type I
Cthe0135
Cthe0137							0.5	0.2	0.7	26	0.4	-0.1	0.9	10	0.5	0.1	0.9	16	8	10	11	17	-0.2	-0.5	0.1	32	-0.1	-0.4	0.3	22	-1	-1.7	-0.4	10	15	3	15	14	3.2	3	3.4	115	2.9	2.6	3.3	40	3.5	3.2	3.7
Cthe0138															0.1	-1.1	1.2	2
Cthe0139
Cthe0143							1.1	0.8	1.4	16	1.2	0.7	1.7	9	0.9	0.2	1.5	7	4	2	13	12	-1.7	-2.1	-1.2	14	-1.5	-2.2	-0.8	9	-2.1	-2.9	-1.4	5			17	10					-0.3	-0.9	0.4	11
Cthe0151
Cthe0175
Cthe0179
Cthe0185																				2
Cthe0190		67760	proteinase inhibitor I4, serpin	Putative Protease (-inhibitor)	Serpin		-0.6	-0.8	-0.5	112	-1	-1.3	-0.8	45	0	-0.2	0.3	67	47	53	25	63	1.2	1.1	1.3	174	1.4	1.2	1.7	99	0.7	0.5	0.9	75	110	77	32	53	1.1	0.9	1.3	94	1.3	1	1.7	28	0.9	0.7	1.1
Cthe0191		67750	proteinase inhibitor I4, serpin	Putative Protease (-inhibitor)	Serpin																2	5					0.1	-1	1.2	2					3	4		4									0.5	-0.7	1.6
Cthe0211	LicB	37897	glycoside hydrolase, family 16	Other Hemicellulases	Lichinase	GH16	0	-0.5	0.5	8	0	-0.8	0.8	4	-0.1	-0.7	0.6	4	3	3	4	4	0.2	-0.3	0.7	9	0.5	-0.5	1.4	3	-0.1	-0.7	0.6	6	2	6	2	6
Cthe0217
Cthe0234
Cthe0239		117478	cellulosome enzyme, dockerin type I	Unknown Function			0	-0.4	0.3	21	-0.1	-0.8	0.6	5	0	-0.4	0.5	16	3	13	7	13	0.6	0.4	0.8	52	0.7	0.3	1.1	23	0.5	0.1	0.8	29	32	26	19	26	1.6	1.3	1.8	48	1.8	1.4	2.2	20	1.3	1	1.6
Cthe0240
Cthe0246		89476	Carbohydrate binding family 6	Putative Pectinases		PL11, CBM6	0.2	0	0.5	24	0.3	-0.1	0.7	12	0	-0.5	0.5	12	7	7	11	13	-0.4	-0.6	-0.2	34	-0.4	-0.8	0	18	-0.4	-0.7	0	16	14	9	18	17	1.6	1.3	1.9	35	1.6	1.2	2.1	12	1.5	1.2	1.9
Cthe0250
Cthe0258		51384	cellulosome enzyme, dockerin type I	Unknown Function			-0.1	-0.6	0.3	11	-0.2	-1.1	0.6	5	0	-0.7	0.7	6	5	3	3	5									1.3	0.6	2.1	7	3	8											0.9	0.2	1.5
Cthe0267
Cthe0269	CelA	52594	glycoside hydrolase, family 8	Cellulase/beta-glucanase	Endoglucanase	GH8	-0.1	-0.2	0	199	-0.2	-0.4	0	87	0.1	0	0.3	112	89	132	86	131	-0.3	-0.5	-0.2	334	-0.3	-0.4	-0.1	168	-0.5	-0.7	-0.4	166	151	134	197	201	0.1	0	0.3	236	0.1	-0.1	0.3	89	0.1	0	0.3
Cthe0270	ChiA	55400	glycoside hydrolase, family 18	Other Hemicellulases	Chitinase	GH18	0.2	-0.3	0.7	10	0.7	-0.2	1.4	6	-0.5	-1.3	0.3	4		5	6										-0.9	-1.9	0.1	3				2									0.8	0.1	1.6
Cthe0274	CelP	62677	glycoside hydrolase, family 9	Cellulase/beta-glucanase		GH9	0.1	-0.1	0.4	35	0.1	-0.3	0.5	16	0.2	-0.3	0.6	19	15	19	14	24	0	-0.2	0.2	50	0	-0.3	0.3	27	-0.1	-0.4	0.3	23	17	11	29	24	0.7	0.4	1	31	0.9	0.4	1.3	11	0.6	0.2	0.9
Cthe0310
Cthe0340															0.3	-0.5	1.2	4		3	3	3
Cthe0341																																											1.4	0.2	3	2
Cthe0342							1	0.6	1.5	9	1	0.2	1.7	3	1.1	0.3	1.8	6	3		4	5					-1.1	-1.9	-0.3	3							2		3.2	2.8	3.6	39	2.9	2.2	3.9	7	3.3	2.9	4
Cthe0344											4	2.9	5.1	3							3	4	-0.4	-0.9	0	7	-0.4	-1.2	0.4	5	-0.6	-1.5	0.3	2	4		5	3									2.4	1.8	2.9
Cthe0345																																			2
Cthe0347															0.4	-0.5	1.3	4		4		6					-1	-1.9	-0.2	3							3	2	1.9	1.4	2.7	15	1.2	0.4	2	4	2.6	2	3.2
Cthe0349																			2																			4									1.8	0.9	2.6
Cthe0360							1.4	0.9	2.1	5	2.1	1.2	2.9	2	0.3	-0.5	1.1	3		4	2	2									-4.3	-5.4	-3.1	4			2	7	-0.3	-0.9	0.4	5	-0.1	-1.3	1	2	-0.5	-1.6	0.6
Cthe0361															0.9	-0.3	2.1	2			2	2															2
Cthe0373
Cthe0374
Cthe0388															-0.5	-1.6	0.6	3		2																	2										2.3	1.7	2.9
Cthe0390
Cthe0393							0.3	0.1	0.5	40	0.4	0	0.8	16	0.2	-0.1	0.5	24	13	22	11	22	-0.8	-1	-0.6	81	-0.6	-0.9	-0.3	43	-1.2	-1.5	-1	38	39	25	49	38	0.6	0.4	0.8	56	0.4	0	0.9	14	0.7	0.4	1
Cthe0394																					3	4
Cthe0398
Cthe0402																																				3
Cthe0405	CelL	59939	glycoside hydrolase, family 5	Cellulase/beta-glucanase		GH5	-0.4	-0.7	-0.1	26	-0.5	-1	0	13	-0.2	-0.6	0.3	13	9	11	10	9	-0.2	-0.4	0.1	40	-0.1	-0.5	0.3	20	-0.3	-0.6	0.1	20	14	15	16	14	0.2	-0.2	0.6	20	0.4	-0.3	1.1	6	0	-0.5	0.6
Cthe0412	CelK	100622	glycoside hydrolase, family 9	Cellulase/beta-glucanase	Cellobiohydrolase	GH9, CBM4	-0.1	-0.2	0.1	192	-0.1	-0.3	0.1	91	0	-0.2	0.2	101	109	140	113	165	0.2	0.1	0.3	488	0.2	0.1	0.4	267	0.2	0	0.3	221	395	281	389	332	-0.4	-0.5	-0.2	293	-0.3	-0.5	-0.2	101	-0.4	-0.5	-0.2
Cthe0413	CbhA	137116	glycoside hydrolase, family 9	Cellulase/beta-glucanase	Cellobiohydrolase	GH9, CBM4, CBD3b	0	-0.2	0.1	230	0	-0.2	0.2	99	-0.1	-0.3	0	131	104	172	118	190	-0.2	-0.3	-0.1	409	-0.1	-0.3	0	214	-0.3	-0.4	-0.1	195	324	241	344	277	0.6	0.5	0.7	320	0.6	0.5	0.8	123	0.5	0.4	0.7
Cthe0418
Cthe0423							1.5	1.2	1.8	32	1.8	1.3	2.2	12	1.2	0.8	1.6	20		14	17	19	-2.7	-3.2	-2.3	35	-2.6	-3.9	-2.1	18	-2.8	-4.2	-2.2	17		4	27	21	1.5	1.2	1.8	57	0.7	0.2	1.2	16	1.9	1.6	2.2
Cthe0424							0.5	0.1	0.9	15	0.4	-0.3	1.3	6	0.5	-0.1	1.2	9		3	6	9	-0.9	-1.5	-0.3	9	-0.9	-1.9	0.2	4	-0.9	-2	0	5	3		5	9	1.4	1.1	1.8	22	1.2	0.6	1.8	7	1.7	1.3	2.1
Cthe0425															0	-0.8	0.8	4				2
Cthe0426
Cthe0429							0.3	-0.2	0.7	11	0.3	-0.4	1	6	0.2	-0.7	1	5	3	7	5	9	-1	-1.7	-0.4	6	-1.2	-2.1	-0.1	3	-0.7	-2.1	0.4	3			2	5	2.3	2	2.6	27	1.9	1.3	2.5	10	2.8	2.3	3.3
Cthe0430											0.5	-0.6	1.7	4							5																	4	2.9	2.6	3.4	30	2.9	2.2	3.7	8	2.9	2.4	3.4
Cthe0433		89488	glycoside hydrolase, family 9	Cellulase/beta-glucanase		GH9, CBM3c	0.3	0.1	0.6	40	0.4	0.1	0.9	18	0	-0.4	0.4	22	17	21	15	31	0.2	0	0.4	95	0.1	-0.1	0.4	47	0.3	0	0.5	48	42	49	48	48	1.3	1.1	1.5	57	1	0.6	1.4	19	1.6	1.4	1.9
Cthe0435		39804	cellulosome enzyme, dockerin type I	Unknown Function			0.6	0.3	0.8	28	0.5	0.1	0.9	11	0.7	0.3	1	17	9	7	10	17	-0.1	-0.5	0.2	22	-0.1	-0.6	0.5	12	-0.3	-0.7	0.2	10	11	8	10	9	1.9	1.6	2.1	43	1.7	1.3	2.1	13	2	1.7	2.3
Cthe0452		28469	cellulosome anchoring protein, cohesin region		1 type I cohesin						0.7	0.1	1.4	7					4	2	10	4	-0.5	-0.7	-0.2	33	-0.4	-0.7	0	21	-0.7	-1.1	-0.3	12	12	8	23	13	1.8	1.6	2	42	1.6	1.1	2	12	2	1.7	2.3
Cthe0464
Cthe0471																																							6.6	6.2	6.9	69	6.4	5.5	7	17	6.7	6.3	7
Cthe0472
Cthe0474																																				2
Cthe0479
Cthe0504															0.1	-1.2	1.4	2
Cthe0521																																						5
Cthe0536	CelB	63929	glycoside hydrolase, family 5	Cellulase/beta-glucanase	Endoglucanase	GH5	0	-0.2	0.2	79	0	-0.3	0.3	33	0	-0.3	0.2	46	32	45	30	44	-0.3	-0.4	-0.2	213	-0.3	-0.5	-0.1	118	-0.4	-0.6	-0.2	95	104	89	111	107	0.4	0.2	0.6	118	0.3	0.1	0.5	46	0.5	0.3	0.7
Cthe0538																					2
Cthe0543	CelF	82089	glycoside hydrolase, family 9	Cellulase/beta-glucanase	Endoglucanase	GH9, CBM3c	-0.2	-0.4	-0.1	96	-0.3	-0.5	-0.1	49	0	-0.3	0.3	47	53	59	57	68	0.4	0.3	0.5	178	0.5	0.3	0.7	98	0.1	-0.1	0.4	80	121	84	92	85	-0.1	-0.2	0.1	124	0.1	-0.2	0.4	42	-0.2	-0.4	0
Cthe0547															0.1	-0.8	0.9	3
Cthe0550																																						2
Cthe0555																																						3									0.8	-0.2	2.1
Cthe0574
Cthe0578	CelR	82122	glycoside hydrolase, family 9	Cellulase/beta-glucanase	Endoglucanase	GH9, CBM3c	0	-0.1	0.2	90	0	-0.2	0.3	48	0	-0.2	0.2	42	42	32	47	42	-0.2	-0.4	-0.1	180	-0.2	-0.4	0	89	-0.3	-0.5	-0.1	91	73	71	101	99	-0.3	-0.5	-0.2	124	-0.3	-0.6	-0.1	47	-0.3	-0.5	-0.1
Cthe0580																																					2
Cthe0605															0.3	-0.8	1.3	2																	2
Cthe0613
Cthe0614
Cthe0615
Cthe0624	CelJ	178087	glycoside hydrolase, family 9-like Ig-like	Multifunctional Component	Cellulase	GH9, GH44, Unk, CBM30	0	-0.2	0.1	209	0	-0.2	0.2	94	-0.1	-0.3	0.1	115	69	96	88	101	-0.1	-0.2	0	413	-0.1	-0.2	0	228	-0.1	-0.2	0.1	185	210	155	222	177	0.2	0	0.3	281	0.1	-0.1	0.3	97	0.2	0.1	0.4
Cthe0625	CelQ	79811	glycoside hydrolase, family 9	Cellulase/beta-glucanase	Endoglucanase	GH9, CBM3c	0	-0.2	0.2	117	0	-0.2	0.3	51	-0.1	-0.3	0.2	66	43	70	44	60	0	-0.1	0.1	223	0	-0.2	0.2	127	0	-0.3	0.2	96	115	83	110	88	-0.1	-0.2	0.1	128	-0.2	-0.4	0.1	44	0	-0.2	0.2
Cthe0629
Cthe0633
Cthe0637																											1.8	0.3	3	4					5
Cthe0640		64556	cellulosome enzyme, dockerin type I	Unknown Function			0.2	-0.3	0.6	10	0.5	-0.4	1.4	4	-0.1	-0.8	0.5	6		3	3	5	-0.2	-0.5	0.2	16	-0.1	-0.7	0.5	9	-0.3	-0.9	0.2	7	5	3	10	6	1.1	0.8	1.5	14	1.1	0.6	1.6	9	1.5	0.5	2.2
Cthe0661		63895	Ricin B lectin	Putative Glycosidase		GH43, CBM13	-0.1	-0.5	0.4	11	-0.1	-0.8	0.7	6	-0.1	-0.9	0.9	5	6	3	2	3	-0.6	-0.9	-0.2	17	-0.4	-1	0.2	8	-0.8	-1.3	-0.3	9	6	5	8	11	0.2	-0.1	0.5	30	0.1	-0.4	0.7	9	0.3	-0.1	0.7
Cthe0669																					3
Cthe0676
Cthe0681																																															4.2	3.1	5.3
Cthe0683
Cthe0688															0.2	-0.9	1.4	2									5.3	4.2	6.4	2						2
Cthe0694
Cthe0699															0.7	0.1	1.4	8	2	5	4	4									-4.8	-5.9	-3.7	2			2	3									3.6	2.4	4.6
Cthe0700															0.4	-0.8	1.6	2
Cthe0701																											-1.8	-2.6	-1	3							3	2									0.5	-0.8	1.9
Cthe0720
Cthe0721																																															3.6	2.8	4.3
Cthe0722																																			3	2
Cthe0729		56690	cellulosome enzyme, dockerin type I	Unknown Function																																											3.5	2.5	4.4
Cthe0732																																							5.6	5	6.2	8	5.3	4.2	6.4	2	5.9	5.1	6.7
Cthe0734
Cthe0735		28543	cellulosome anchoring protein, cohesin region		1 type II cohesin																																										4.6	3.9	5.6
Cthe0736		140561	cellulosome anchoring protein, cohesin region		7 type II cohesins		-0.7	-0.8	-0.5	93	-1.1	-1.4	-0.8	36	0	-0.2	0.3	57	36	45	22	52	1.1	1	1.2	208	1.4	1.2	1.6	106	0.4	0.2	0.6	102	120	99	44	79	1.3	1.1	1.5	109	1.7	1.4	2	33	1	0.7	1.2
Cthe0741
Cthe0745	CelW	82184	glycoside hydrolase, family 9	Cellulase/beta-glucanase		GH9, CBM3c	0.2	0	0.4	63	0.2	-0.1	0.5	32	0	-0.3	0.3	31	34	30	40	40	0.2	0	0.3	140	0.2	0	0.4	79	0.1	-0.1	0.3	61	87	65	79	63	0.1	-0.1	0.3	81	0	-0.3	0.4	28	0.1	-0.1	0.3
Cthe0747
Cthe0750
Cthe0755																				2
Cthe0765
Cthe0768
Cthe0774
Cthe0797	CelE	90230	glycoside hydrolase, family 5	Multifunctional Component	Endoglucanase	GH5, CE2	-1	-1.2	-0.8	86	-1.7	-2	-1.4	32	0	-0.3	0.3	54	35	52	18	55	1.2	1.1	1.4	163	1.7	1.5	1.9	82	0.3	0.1	0.5	81	83	74	40	73	-0.2	-0.4	0	80	0.7	0.3	1	22	-0.8	-1	-0.6
Cthe0798		58073	lipolytic enzyme, G-D-S-L	Putative Carbohydrate Esterases		CE3																	1.6	1	2.1	4	1.9	0.9	2.8	2	1.2	0.4	1.9	2	6												1.4	0.7	2.6
Cthe0821		63023	coagulation factor 5/8 type-like		Endoglucanase	GH5	0.4	0.2	0.5	139	0.5	0.3	0.7	64	0.1	-0.1	0.3	75	55	74	67	89	0	-0.2	0.1	244	0	-0.2	0.1	139	0	-0.2	0.1	105	148	139	152	133	0	-0.2	0.1	171	-0.1	-0.3	0.2	60	0	-0.2	0.2
Cthe0824
Cthe0825	CelD	72415	glycoside hydrolase, family 9	Cellulase/beta-glucanase	Endoglucanase	GH9	-0.1	-0.4	0.2	20	-0.1	-0.7	0.4	12	0	-0.6	0.6	8	12	7	6	9	0.4	0.2	0.6	60	0.5	0.2	0.8	37	0.2	-0.1	0.5	23	27	19	30	19	0.3	0.1	0.6	28	0.5	0	0.9	12	0.1	-0.2	0.5
Cthe0847																																						2
Cthe0852																																						2
Cthe0858							1.1	0.7	1.5	11	1.2	0.6	2	5	0.8	0.1	1.5	6	2	4	5	5									-3.9	-5	-2.8	2			3	2
Cthe0875
Cthe0880																											-0.1	-1.5	1.3	2
Cthe0895
Cthe0903															0.4	-0.9	1.7	2		2		3																					0.5	-0.7	1.7	2
Cthe0904															0.8	0	1.6	4				4					-0.9	-2.3	0.2	2									1.1	0.6	1.8	13	1	0	2.3	4	1.3	0.6	2
Cthe0912	XynY	119665	glycoside hydrolase, family 10	Multifunctional Component	Xylanase	GH10, CE1, CBM22	0	-0.4	0.3	21	0	-0.6	0.6	7	-0.1	-0.6	0.4	14	2	9	8	15	-0.2	-0.4	0	55	-0.2	-0.5	0.1	31	-0.2	-0.6	0.1	24	21	16	29	21	0.8	0.5	1	35	0.9	0.5	1.3	15	0.7	0.3	1
Cthe0922
Cthe0923
Cthe0926
Cthe0927
Cthe0932
Cthe0934
Cthe0935															3.1	2.3	4.3	2
Cthe0937
Cthe0947
Cthe0949																																															3.5	0.9	4.6
Cthe0950
Cthe0961																																							4.5	4.1	4.9	24	4.5	3.9	5.1	8	4.5	3.8	5.4
Cthe0979																																															1.3	-0.3	2.5
Cthe0981																															-4.5	-5.6	-3.5	2			2	2
Cthe0991
Cthe0994
Cthe0996															-0.4	-1.3	0.6	4					0.4	-0.1	0.9	6	0.8	-0.1	1.6	2	-0.1	-0.8	0.7	4													0.5	-0.2	1.3
Cthe1003															0.5	-0.8	1.8	2		3
Cthe1005																																							4.6	4.2	5.1	17	4.7	3.3	6.2	6	4.6	4	5.2
Cthe1006
Cthe1008																																															3.8	2.7	4.6
Cthe1010																																			2
Cthe1020							0.2	0.1	0.4	155	0.3	0	0.5	59	0.2	0	0.4	96	44	89	48	100	-0.1	-0.2	0	259	0.1	-0.1	0.3	137	-0.5	-0.7	-0.3	122	128	100	156	138	1.9	1.7	2	231	1.7	1.5	1.9	72	2	1.9	2.2
Cthe1028
Cthe1029
Cthe1040
Cthe1050																																											1.6	0.7	2.4	4	2.9	2.3	3.5
Cthe1058																					3	4																									3.1	2.5	3.7
Cthe1098																																			3		2	2
Cthe1099																											3	2.3	3.9	4					4	4											3.3	2.7	4
Cthe1101																															0.2	-0.9	1.2	2		2		2
Cthe1103											-1.8	-2.8	-1	3					2																	2											3.8	2.4	4.7
Cthe1104							-0.1	-0.4	0.2	41	-0.5	-1.2	0.2	7	0.1	-0.2	0.4	34	7	31	4	29	-0.1	-0.4	0.3	31	1	0.4	1.5	10	-0.7	-1.1	-0.4	21	10	14	4	23	1.5	1.1	1.8	32	2.5	2	3.1	9	0.7	0.3	1
Cthe1163
Cthe1196
Cthe1211							0.5	0.1	0.8	21	0.4	-0.3	1.1	8	0.5	0.1	1	13	5	5	7	13														2	5	6	1.9	1.5	2.3	20	1.6	0.8	2.4	6	2.2	1.6	2.7
Cthe1223																					2
Cthe1236
Cthe1245
Cthe1261
Cthe1263															0.5	-0.1	1.2	8	3	3	9	8					-3.2	-4.8	-2.4	6							8	4									0.5	-0.4	1.5
Cthe1270
Cthe1271		74561	Carbohydrate binding family 6	Putative Glycosidase		GH43, CBM6	-0.1	-0.6	0.5	11	0	-0.9	0.8	5	-0.2	-1.1	0.8	6	4	9	7	8									0.1	-0.5	0.7	10		5	5	8	1.2	0.8	1.6	17	1.1	0.5	1.8	8	1.2	0.7	1.7
Cthe1286																											4.1	3.3	4.9	8	1.9	0.8	2.6	7	13	11
Cthe1294
Cthe1307	SdbA	68619	cellulosome anchoring protein, cohesin region	Anchor protein	1 type II cohesin		0.8	0.6	0.9	109	0.7	0.5	1	47	0.8	0.6	1.1	62	22	50	47	54	-0.1	-0.2	0.1	145	0.3	0.1	0.6	65	-0.7	-1	-0.5	80	71	60	49	60	3.2	3.1	3.4	268	3.3	3.1	3.5	79	3.2	3	3.3
Cthe1308							1.3	0.7	1.9	10	1.5	0.5	2.4	6	1.2	0.3	2.1	4			8	5									-0.8	-2	0.3	2			3	5									4.2	3.1	5.3
Cthe1332
Cthe1347																																						2
Cthe1352																																															1.1	-0.1	2.4
Cthe1368							0	-0.5	0.4	14	-0.2	-1.6	1.2	2	0	-0.5	0.5	12		10	3	8					0.3	-0.9	1.5	3					2	2	3
Cthe1385																																											2.3	1.2	3.4	2
Cthe1391																			2			4																					5.3	4.2	6.4	7
Cthe1398	XghA	92365	cellulosome enzyme, dockerin type I	Xyloglucanhydrolase	Xyloglucanase	GH74	0.2	0.1	0.4	107	0.5	0.2	0.7	40	-0.1	-0.3	0.2	67	30	62	36	56	-0.3	-0.5	-0.2	227	-0.4	-0.5	-0.2	120	-0.3	-0.5	-0.1	107	103	85	118	100	1.8	1.7	1.9	258	1.7	1.5	1.9	78	1.9	1.7	2
Cthe1400		47067	glycosyl hydrolase 53	Other Hemicellulases		GH53	0	-0.5	0.6	6	0.2	-0.8	1.2	2	-0.2	-0.9	0.6	4	3	4	2	3	-0.2	-0.6	0.3	12	0	-0.7	0.7	7	-0.6	-1.3	0.2	5	5	3	7	5	1.4	1	1.8	13	1.5	0.9	2.3	4	1.2	0.8	1.7
Cthe1433																																			2
Cthe1458															-0.8	-1.6	0	7		9		2															3	2
Cthe1465
Cthe1472	CelH	102416	Carbohydrate binding family 11	Multifunctional Component	Endoglucanase	GH5, GH26, CBM9	-0.2	-0.7	0.3	13	-0.4	-1.1	0.5	6	0	-0.7	0.7	7	2	3	7	6	0	-0.3	0.3	29	0.1	-0.4	0.6	11	-0.1	-0.5	0.4	18	9	14	12	13	1.5	1.2	1.8	23	1.5	0.8	2.2	5	1.5	1.1	1.9
Cthe1503																					2																						-0.8	-2.2	0.6	2
Cthe1504							0.8	0.2	1.3	9	1.5	0.5	2.3	4	-0.4	-1.2	0.5	5	2	4	4	5					-3.4	-4.5	-2.3	4							6
Cthe1555							0.1	-0.2	0.4	30	0.8	0	1.5	8	-0.3	-0.7	0.2	22	5	17	6	21	-0.4	-0.8	0	14	0	-0.8	0.9	5	-0.8	-1.3	-0.3	9	6	7	5	8	1.7	1.3	2.1	23	1.4	0.7	2.5	6	1.8	1.4	2.2
Cthe1569																					2
Cthe1570															0.7	-0.3	1.7	5	3			5
Cthe1573																																							3.7	3.3	4.1	11	3.8	2.9	4.7	2	3.7	3.1	4.2
Cthe1757																															1.5	0.6	2.5	3	4	6
Cthe1760																																															3.6	2.4	4.7
Cthe1765
Cthe1771
Cthe1782
Cthe1783
Cthe1789																																															5.4	4.7	6.3
Cthe1795							0.7	-0.1	1.3	7	0.9	-0.4	1.8	4	0.4	-0.6	1.4	3	2	2	5	2					-0.8	-1.5	-0.1	5					2		6	5	2.1	1.8	2.4	30	2	1.5	2.5	10	2.2	1.8	2.7
Cthe1797
Cthe1806		236131	cellulosome enzyme, dockerin type I	Unknown Function		Dockerin Type II					-2.6	-3	-2.1	13	0.1	-0.5	0.7	9	14	10	3	6	2.9	2.6	3.4	55	3.4	2.8	4	25	2.6	2.3	3	30	43	38		5
Cthe1833																																			2
Cthe1838	XynC	69518	glycoside hydrolase, family 10	Xylanases	Xylanase	GH10, CBM22	0	-0.1	0.2	86	0.2	-0.1	0.5	35	-0.1	-0.3	0.1	51	18	41	35	42	-0.1	-0.3	0	211	-0.2	-0.3	0	119	-0.1	-0.3	0.1	92	107	75	107	86	1.3	1.2	1.5	170	1.2	1	1.4	58	1.4	1.3	1.6
Cthe1840															0.7	-0.6	2.2	3		3		4																									-0.3	-1.6	0.8
Cthe1842																																											1.3	0.3	2.3	2
Cthe1843
Cthe1857																											3.2	2.4	4	2
Cthe1858																							2.5	2	3	7	2.5	1.8	3.3	4	2.4	1.6	3.2	3	6	3
Cthe1862							0.6	0.2	0.9	20	0.7	0.2	1.2	10	0.3	-0.3	0.8	10	4	11	10	11									-2.8	-3.5	-2.2	9			12	12	0	-0.3	0.4	19	-0.1	-0.8	0.5	5	0.2	-0.2	0.5
Cthe1864
Cthe1875																																					2
Cthe1890		78380	cellulosome enzyme, dockerin type I	Unknown Function																																			3.5	2.9	3.9	7	3.4	2.6	4.2	3	3.6	2.6	4.4
Cthe1911
Cthe1912															0.2	-0.5	1	4	2			3	1	0.6	1.5	9	1.2	0.5	2	4	0.7	-0.1	1.4	5	6	6			3.4	3	3.9	19	3.7	3	4.3	5	3.1	2.5	3.6
Cthe1917																											-4.3	-5	-3.7	3
Cthe1945
Cthe1946
Cthe1955
Cthe1958
Cthe1960																															0.7	-0.3	2	3	3	3		3									2	1.4	2.7
Cthe1963	XynZ	92263	glycoside hydrolase, family 10	Multifunctional Component	Xylanase	GH10, CE1, CBM6	0.2	0	0.5	47	0.4	0	0.8	18	0.1	-0.2	0.4	29	9	20	19	25	-0.1	-0.3	0.1	92	-0.1	-0.4	0.2	48	-0.1	-0.3	0.2	44	38	33	30	41	2.1	1.9	2.3	97	2.1	1.8	2.4	37	2.1	1.9	2.4
Cthe1965							0.7	0.3	1.2	11	0.9	0.2	1.8	5	0.4	-0.3	1	6		7	4	8									-4	-4.5	-3.4	13			9	15					-0.6	-1.6	0.3	3	-0.1	-0.6	0.5
Cthe1969
Cthe1970
Cthe2024
Cthe2038		92279	cellulosome enzyme, dockerin type I	Putative Pectinases		GH28
Cthe2040																				2
Cthe2051
Cthe2075
Cthe2089	CelS	83558	glycoside hydrolase, family 48	Cellulase/beta-glucanase	Exoglucanase	GH48	0.1	0	0.2	639	0.1	0	0.3	267	0	-0.1	0.1	372	283	506	295	539	0	-0.1	0.1	1216	0.1	-0.1	0.2	636	0	-0.1	0.1	580	792	707	798	750	-0.6	-0.7	-0.5	601	-0.5	-0.6	-0.3	238	-0.8	-0.9	-0.7
Cthe2090							1.9	1.5	2.3	15	2.2	1.7	3	9	1.1	0.5	1.7	6	4	3	9	4									-3	-3.9	-2.3	3	3		7	6									1.5	1	1.9
Cthe2096
Cthe2100																											1.3	0.5	2.1	2					2												2.6	1.7	3.6
Cthe2106
Cthe2109
Cthe2130																					2	2					0.2	-0.9	1.4	2							2	3	2.8	2.3	3.3	17	1.8	0.4	3.6	5	2.9	2.4	3.4
Cthe2131																																															5.6	4.6	6.6
Cthe2139		110674	alpha-L-arabinofuranosidase B	Multifunctional Component		GH30, GH43, GH54																	0.7	0	1.3	5	1.1	-0.1	2.4	2	0.2	-0.7	1	3	3	4		2									1.9	1.2	2.7
Cthe2143
Cthe2147	CelO	75312	glycoside hydrolase, family 5	Cellulase/beta-glucanase	Cellobiohydrolase	GH5, CBM3	0	-0.4	0.4	21	0.5	-0.3	1.2	8	-0.3	-0.8	0.2	13	7	9	7	10	0.1	-0.2	0.5	16	0.2	-0.4	0.8	6	0.1	-0.5	0.6	10	5	7	5	10	0.4	0	0.7	24	0.2	-0.3	0.7	9	0.6	0.1	1.1
Cthe2168
Cthe2174
Cthe2179		99891	Pectate lyase/Amb allergen	Putative Pectinases		PL1, PL9, CBM6
Cthe2182
Cthe2183
Cthe2193		103126	Carbohydrate binding family 6	Cellulase/beta-glucanase		GH5, CBM6	0	-0.3	0.4	13	0.1	-0.5	0.6	7	0	-0.6	0.7	6	5	4	4	6	-0.3	-0.6	-0.1	31	-0.3	-0.8	0.2	15	-0.4	-0.8	0	16	9	10	15	16	0.1	-0.3	0.4	19	0.2	-0.4	0.8	6	-0.1	-0.5	0.3
Cthe2194		54151	Carbohydrate binding family 6	Putative Carbohydrate Esterases		CE1, CBM6
Cthe2208
Cthe2209
Cthe2210															0	-1.4	1.3	2				2
Cthe2211																																															-5.6	-6.5	-4.8
Cthe2221															1.3	0.5	2.1	2													-1	-1.7	-0.3	3				3
Cthe2251
Cthe2258																											-0.9	-2.6	1.3	2	-1.7	-3.3	-0.5	2			2	2
Cthe2268															0.5	-0.5	1.5	2				2
Cthe2270																					2
Cthe2278
Cthe2283
Cthe2311
Cthe2331
Cthe2348							-0.1	-0.3	0.1	71	0.4	-0.1	0.9	16	-0.4	-0.6	-0.1	55	11	56	16	40									-2.3	-2.8	-1.8	20	5	3	24	28	1.4	1.2	1.6	79	1.5	1.1	1.8	28	1.3	1	1.5
Cthe2357
Cthe2361																																															1.4	0.6	2.2
Cthe2364
Cthe2376
Cthe2378
Cthe2383							-0.3	-0.6	0	24	-1	-1.6	-0.5	9	0.4	0	0.8	15	9	11	3	13	0.8	0.6	1.1	40	1.3	0.9	1.9	17	0	-0.3	0.4	23	23	18	8	12	2.2	1.9	2.5	30	2.3	1.7	3.2	6	2.2	1.8	2.5
Cthe2386
Cthe2390							0.7	0.1	1.3	4	0.6	-0.3	1.5	2	0.9	-0.2	2.1	2				4					4.2	3.1	5.3	6							6	3	4.3	4	4.7	28	4.3	3.5	4.9	9	4.5	4	4.9
Cthe2391																					2																	2	4	3.5	4.4	15	3.4	2.7	4.4	4	4.2	3.8	4.7
Cthe2392																																											4.2	3.1	5.3	8	2.1	1.5	2.8
Cthe2393							0.8	0.3	1.4	9	1	0.1	1.8	4	0.4	-0.7	1.4	5		3	5	7															4		3.5	3.1	4.1	38	3	2.3	3.9	9	4	3.4	4.7
Cthe2408							0.6	0.1	1.1	6	1.2	0.3	2.1	2	-0.1	-0.8	0.6	4	2	2	3						3.3	2.6	4.1	2							2		1.2	0.6	1.8	5	1.1	-0.2	2.1	3	1.4	0.5	2.2
Cthe2422															0	-1.4	1.4	2																				2									1.4	0.4	2.8
Cthe2423							-0.2	-0.6	0.2	16	-0.8	-1.5	-0.1	6	0.5	-0.1	1	10	5	8	3	6	2.5	2.1	2.9	45	2.7	2.4	3.3	29	1.1	0.7	1.5	16	49	21	3	4									4.3	3.2	5.4
Cthe2424
Cthe2470
Cthe2479
Cthe2508
Cthe2516																																															0.3	-0.7	1.4
Cthe2517
Cthe2518
Cthe2531																																						2					4.9	3.8	6	4
Cthe2543
Cthe2590	XynD	71641	glycoside hydrolase, family 10	Xylanases	Xylanase	GH10, CBM22	0.2	-0.4	0.8	6	0.3	-1	1.1	3	0	-0.9	1	3			3	3	0.2	-0.1	0.5	19	0.2	-0.3	0.6	11	0.2	-0.3	0.7	8	9	8	7	6	0.7	0.3	1	18	0.5	0	1	9	1	0.4	1.6
Cthe2593																																															-0.2	-1.5	1.2
Cthe2597																																															2.4	1.3	3.5
Cthe2598
Cthe2608
Cthe2628							0.7	0.3	1.2	7	1.2	0.4	2	3	0	-0.7	0.7	4	2	4	5	4																2	0.9	0.4	1.3	7	0.4	-0.5	1.3	2	1.2	0.6	1.8
Cthe2629
Cthe2657
Cthe2661
Cthe2676																																											4.8	3.7	5.9	4
Cthe2704
Cthe2705
Cthe2706																																															0.7	-0.2	1.6
Cthe2708
Cthe2709
Cthe2713																																											3.1	2	4.2	3	3.1	2.6	3.8
Cthe2720
Cthe2721
Cthe2722
Cthe2723											1.2	-0.9	2.3	2	0.3	-0.3	0.9	9		8		8					0.1	-1.1	1.3	2					2												0.4	-0.3	1.1
Cthe2724																																							4.1	3.5	4.7	28	7	3	7	7	4.1	1.8	5.6
Cthe2725																																															4	2.4	6.1
Cthe2728
Cthe2729																																					2										-0.7	-1.6	0.2
Cthe2730							0.9	0.6	1.1	43	0.9	0.5	1.3	15	0.8	0.5	1.2	28	8	16	17	28	-0.4	-0.7	-0.1	31	-0.3	-0.8	0.2	17	-0.6	-1.3	0	14	11	7	17	10	2	1.8	2.3	49	1.7	1.4	2.1	17	2.3	2	2.6
Cthe2760	CelV	109001	glycoside hydrolase, family 9	Cellulase/beta-glucanase		GH9, CBM3b,3c	0.1	-0.1	0.4	38	0.2	-0.3	0.6	20	0	-0.3	0.4	18	15	12	17	16	0.1	0	0.3	89	0.1	-0.2	0.3	46	0.3	0	0.6	43	40	43	43	29	0	-0.2	0.3	40	-0.2	-0.6	0.3	12	0.2	-0.1	0.5
Cthe2761		80255	glycoside hydrolase, family 9	Cellulase/beta-glucanase		GH9, CBM3c	-0.1	-0.4	0.2	31	-0.1	-0.5	0.3	12	-0.1	-0.5	0.3	19	11	15	15	24	-0.3	-0.6	0.1	32	-0.3	-0.8	0.3	13	-0.3	-0.7	0.2	19	15	15	28	17	-0.4	-0.8	0	19	-0.7	-1.3	0	8	0	-0.6	0.6
Cthe2801
Cthe2809	LicA	147787	glycoside hydrolase, family 16	Non-cellulosomal	Endoglucanase	GH16, CBM4	0.6	0.1	1.1	10	0.7	-0.1	1.5	5	0.3	-0.5	1.2	5	6	3	9	5	-0.5	-0.9	-0.2	15	-0.4	-0.9	0.1	9	-1	-1.7	-0.4	6	7	3	9	4									-1	-2	0.3
Cthe2811	ManA	67038	glycoside hydrolase, family 26	Other Hemicellulases	Mannanase	GH26, CBM	0	-0.2	0.2	80	0.1	-0.2	0.3	34	0	-0.3	0.2	46	28	43	27	39	0.1	-0.1	0.2	172	0.1	-0.1	0.3	92	-0.1	-0.3	0.1	80	99	77	98	78	-1.3	-1.4	-1.1	115	-1.4	-1.6	-1.1	43	-1.1	-1.3	-0.9
Cthe2812	CelT	68511	glycoside hydrolase, family 9	Cellulase/beta-glucanase	Endoglucanase	GH9	0	-0.2	0.2	73	0	-0.3	0.3	32	0	-0.2	0.3	41	29	50	36	51	-0.1	-0.2	0.1	162	-0.1	-0.3	0.1	94	0	-0.3	0.2	68	93	71	117	78	-0.2	-0.4	0	77	-0.2	-0.6	0.1	29	-0.2	-0.4	0
Cthe2819
Cthe2872	CelG	63199	glycoside hydrolase, family 5	Cellulase/beta-glucanase	Endoglucanase	GH5	0.1	-0.1	0.3	67	0.1	-0.2	0.4	33	0	-0.3	0.3	34	29	29	31	39	-0.2	-0.3	-0.1	146	-0.2	-0.4	0	81	-0.2	-0.4	0.1	65	78	64	90	66	0.2	0	0.4	91	0.1	-0.2	0.4	35	0.3	0	0.5
Cthe2874																																					2
Cthe2875
Cthe2879		55169	cellulosome enzyme, dockerin type I	Putative Carbohydrate Esterases		CE6														2							-0.3	-1.2	0.5	4					2	3	4	5	1.4	0.9	1.9	9	1.4	0.3	2.7	2	1.4	0.9	2
Cthe2881																											0	-1.2	1.3	2
Cthe2887																											0.7	-0.4	1.8	2							3										2.9	1.8	4
Cthe2888
Cthe2891
Cthe2892							1.5	1.1	1.9	16	1.6	1.1	2.6	10	0.7	-0.1	1.5	6	2	5	16	5					-0.9	-1.5	-0.1	6							7	4	0.8	0.4	1.2	13	0.6	0	1.2	8	1.7	0.6	2.7
Cthe2895
Cthe2897
Cthe2903																			2								2.8	1.7	3.9	3							4										2.9	2.2	3.8
Cthe2906
Cthe2908
Cthe2918
Cthe2919																																				2
Cthe2920																															-0.2	-1.2	0.8	2
Cthe2921
Cthe2924																																															1.8	1.1	2.5
Cthe2930
Cthe2931
Cthe2932																																											5.7	4.6	6.8	2	-4.8	-5.9	-3.7
Cthe2933
Cthe2947
Cthe2950		59434	Pectate lyase/Amb allergen	Putative Pectinases		PL1, CBM6
Cthe2972	XynA/U	74471	glycoside hydrolase, family 11	Xylanases	Xylanase	GH11, CE4, CBM4	-0.1	-0.2	0.1	146	-0.1	-0.3	0.1	62	0	-0.2	0.2	84	71	131	64	122	0.5	0.4	0.6	214	0.6	0.4	0.7	118	0.3	0.2	0.5	96	142	104	122	89	1.5	1.4	1.7	198	1.6	1.4	1.8	70	1.5	1.3	1.7
Cthe2974
Cthe2977															-0.2	-1	0.6	4		4		3
Cthe2989															0.1	-0.8	1.1	3				3
Cthe3003																																															3.5	2.4	4.6
Cthe3012		70385	Carbohydrate binding family 6	Other Hemicellulases		GH30, CBM6	-0.5	-1.2	0.1	6	-0.7	-1.9	0.4	3	-0.1	-1.2	1	3	2	2		4	-0.4	-0.9	0	9	-0.5	-1.2	0.2	5	-0.2	-1	0.7	4	3	4	6	4	1	0.6	1.4	13	1	0.4	1.6	7	1	0.2	1.7
Cthe3035																					2																2						0.3	-1.2	1.9	2
Cthe3050
Cthe3077	CipA	196833	cellulosome anchoring protein, cohesin region	Scaffoldin	9 type I cohesins		-0.1	-0.2	0	543	-0.1	-0.3	0	217	0	-0.2	0.1	326	495	850	462	953	0.1	0	0.2	835	0.2	0.1	0.3	447	0	-0.1	0.1	388	1205	954	1180	950	0.7	0.6	0.8	686	0.7	0.6	0.9	214	0.6	0.5	0.7
Cthe3078	OlpB	248168	cellulosome anchoring protein, cohesin region	Anchor protein	7 type II cohesins		-0.1	-0.2	0.1	304	-0.1	-0.3	0.1	124	0	-0.2	0.2	180	540	892	576	1019	0.1	0	0.2	464	0.1	0	0.3	265	0	-0.1	0.2	199	1007	771	1017	821	0	-0.1	0.1	299	0	-0.2	0.2	104	0	-0.1	0.2
Cthe3079	Orf2p	74971	cellulosome anchoring protein, cohesin region	Anchor protein	2 type II cohesins		0.3	0.1	0.5	51	0.3	-0.1	0.6	21	0.4	0	0.7	30	15	30	25	35	-0.4	-0.5	-0.2	89	-0.4	-0.6	-0.2	57	-0.3	-0.6	0	32	38	28	55	30	0.2	0	0.4	53	0.2	-0.2	0.5	20	0.2	-0.1	0.5
Cthe3080	OlpA	48530	cellulosome anchoring protein, cohesin region		1 type I cohesin																	2									-1	-1.9	0	3		3
Cthe3092															0.2	-0.9	1.2	3		3		4																3
Cthe3096							0	-0.4	0.5	9	0.6	-0.2	1.3	4	-0.7	-1.3	-0.1	5	5	6		3	-1.1	-1.6	-0.7	12	-1.3	-2	-0.5	4	-1	-1.6	-0.4	8		3	4	7									-1.9	-3.9	-1.1
Cthe3101
Cthe3120																																															4.8	2.9	6.7
Cthe3132		46800	cellulosome enzyme, dockerin type I	Unknown Function											0.2	-0.9	1.3	2				2									1.6	1.1	2.2	7	5	6		5	3.4	3	3.9	19	3.6	2.8	4.5	4	3.3	2.8	3.8
Cthe3141		91279	lipolytic enzyme, G-D-S-L	Putative Carbohydrate Esterases		CE12, CBM6	0.2	-0.5	0.8	8	0.1	-0.8	1	3	0.3	-1	1.5	5	2	7	3	5	0.7	0.2	1.1	12	0.6	0	1.2	7	0.9	-0.1	1.6	5	5	5	6	4	1.8	1.5	2.2	24	2	1.5	2.8	8	1.6	1.2	2.1
Cthe3158																						2
Cthe3163																																															5.2	4.1	6.3
Cthe3167																																															-1.1	-1.7	-0.4
Cthe3169
Cthe3202																																															4.5	3.3	5.3
Cthe3226																																						3
Cthe3227																																			3	2		4
Cthe3228																																			3			4
Cthe3232
Cthe3234
[truncated: 69 more columns]

## Sheet: normalized_master_table
LocusID	Gene Name	MW	Genome Annotation	Functional Category	Description	GH Family, CBM/CBD	C_N14_vs_C_N15_log2ratio	C_N14_vs_C_N15_lowerCI	C_N14_vs_C_N15_upperCI	C_N14_vs_C_N15_QuantifiedPeptides	N14_C_vs_N15_C_BR1_pro_quan_log2ratio	N14_C_vs_N15_C_BR1_pro_quan_lowerCI	N14_C_vs_N15_C_BR1_pro_quan_upperCI	N14_C_vs_N15_C_BR1_pro_quan_quantified_peptides	N14_C_vs_N15_C_BR2_pro_quan_log2ratio	N14_C_vs_N15_C_BR2_pro_quan_lowerCI	N14_C_vs_N15_C_BR2_pro_quan_upperCI	N14_C_vs_N15_C_BR2_pro_quan_quantified_peptides	14N_C_BR1	14N_C_BR2	15N_C_14N_C_BR1	15N_C_14N_C_BR2	CX_vs_C_log2ratio	CX_vs_C_lowerCI	CX_vs_C_upperCI	CX_vs_C_QuantifiedPeptides	N14_CX_vs_N15_C_BR1_pro_quan_log2ratio	N14_CX_vs_N15_C_BR1_pro_quan_lowerCI	N14_CX_vs_N15_C_BR1_pro_quan_upperCI	N14_CX_vs_N15_C_BR1_pro_quan_quantified_peptides	N14_CX_vs_N15_C_BR2_pro_quan_log2ratio	N14_CX_vs_N15_C_BR2_pro_quan_lowerCI	N14_CX_vs_N15_C_BR2_pro_quan_upperCI	N14_CX_vs_N15_C_BR2_pro_quan_quantified_peptides	14N_CX_BR1	14N_CX_BR2	15N_C_14N_CX_BR1	15N_C_14N_CX_BR2	Cb_vs_C_log2ratio	Cb_vs_C_lowerCI	Cb_vs_C_upperCI	Cb_vs_C_QuantifiedPeptides	N14_Cb_vs_N15_C_BR1_pro_quan_log2ratio	N14_Cb_vs_N15_C_BR1_pro_quan_lowerCI	N14_Cb_vs_N15_C_BR1_pro_quan_upperCI	N14_Cb_vs_N15_C_BR1_pro_quan_quantified_peptides	N14_Cb_vs_N15_C_BR2_pro_quan_log2ratio	N14_Cb_vs_N15_C_BR2_pro_quan_lowerCI	N14_Cb_vs_N15_C_BR2_pro_quan_upperCI
Cthe0015		79098	alpha-L-arabinofuranosidase B	Multifunctional Component		GH43, GH54																																									0.6	-0.3	1.6
Cthe0032		67334	glycoside hydrolase, family 26	Other Hemicellulases		GH26	-0.2	-0.6	0.2	10	-0.2	-0.9	0.5	5	-0.2	-0.8	0.4	5	6	6	6	6	-0.1	-0.5	0.2	12	-0.1	-0.6	0.5	6	-0.3	-0.8	0.3	6	5	6	5	6	0.6	0.3	1	8	0.8	0.2	1.4	4	0.4	-0.2	1.1
Cthe0040	CelI	98531	Cellulase., Cellulose 1,4-beta-cellobiosidase	Non-cellulosomal	Endoglucanase	GH9, CBM3	0.9	0.5	1.4	12	1.4	0.7	2.3	5	0.2	-0.4	0.8	7		3	6	7	-1.2	-1.7	-0.7	8	-1.3	-2.1	-0.4	4	-1.1	-1.9	-0.4	4	2		7	4									0.3	-0.2	0.7
Cthe0042
Cthe0043	CelN	82196	glycoside hydrolase, family 9	Cellulase/beta-glucanase	Endoglucanase	GH9, CBM3c	0.2	-0.1	0.4	45	0.2	-0.2	0.6	20	0.1	-0.2	0.4	25	17	26	15	24	0.5	0.3	0.7	86	0.5	0.2	0.7	48	0.5	0.2	0.7	38	51	43	25	32	-0.8	-1.1	-0.5	36	-0.8	-1.3	-0.4	16	-0.6	-1	-0.2
Cthe0044	CseP	61388	cellulosome enzyme, dockerin type I	Unknown Function	Structural Component																															2											3.2	1.9	4.3
Cthe0045																																			3	3
Cthe0047																																			3	2
Cthe0048																																			3	2
Cthe0052
Cthe0053
Cthe0056																																				2
Cthe0059
Cthe0063
Cthe0068
Cthe0071																																					2
Cthe0076															-0.2	-1.6	1.3	3			3	3
Cthe0109		11599	cellulosome enzyme, dockerin type I
Cthe0135
Cthe0137							0.6	0.3	0.8	26	0.5	0	1	10	0.5	0.1	0.9	16	8	10	11	17	-0.3	-0.6	0	32	-0.3	-0.6	0.1	22	-1	-1.7	-0.4	10	15	3	15	14	2.5	2.3	2.7	115	2.2	1.9	2.6	40	2.9	2.6	3.1
Cthe0138															0.1	-1.1	1.2	2
Cthe0139
Cthe0143							1.2	0.9	1.5	16	1.3	0.8	1.8	9	0.9	0.2	1.5	7	4	2	13	12	-1.8	-2.2	-1.3	14	-1.7	-2.4	-1	9	-2.1	-2.9	-1.4	5			17	10					-1	-1.6	-0.3	11
Cthe0151
Cthe0175
Cthe0179
Cthe0185																				2
Cthe0190		67760	proteinase inhibitor I4, serpin	Putative Protease (-inhibitor)	Serpin		-0.5	-0.7	-0.4	112	-0.9	-1.2	-0.7	45	0	-0.2	0.3	67	47	53	25	63	1.1	1	1.2	174	1.2	1	1.5	99	0.7	0.5	0.9	75	110	77	32	53	0.4	0.2	0.6	94	0.6	0.3	1	28	0.3	0.1	0.5
Cthe0191		67750	proteinase inhibitor I4, serpin	Putative Protease (-inhibitor)	Serpin																2	5					-0.1	-1.2	1	2					3	4		4									-0.1	-1.3	1
Cthe0211	LicB	37897	glycoside hydrolase, family 16	Other Hemicellulases	Lichinase	GH16	0.1	-0.4	0.6	8	0.1	-0.7	0.9	4	-0.1	-0.7	0.6	4	3	3	4	4	0.1	-0.4	0.6	9	0.3	-0.7	1.2	3	-0.1	-0.7	0.6	6	2	6	2	6
Cthe0217
Cthe0234
Cthe0239		117478	cellulosome enzyme, dockerin type I	Unknown Function			0.1	-0.3	0.4	21	0	-0.7	0.7	5	0	-0.4	0.5	16	3	13	7	13	0.5	0.3	0.7	52	0.5	0.1	0.9	23	0.5	0.1	0.8	29	32	26	19	26	0.9	0.6	1.1	48	1.1	0.7	1.5	20	0.7	0.4	1
Cthe0240
Cthe0246		89476	Carbohydrate binding family 6	Putative Pectinases		PL11, CBM6	0.3	0.1	0.6	24	0.4	0	0.8	12	0	-0.5	0.5	12	7	7	11	13	-0.5	-0.7	-0.3	34	-0.6	-1	-0.2	18	-0.4	-0.7	0	16	14	9	18	17	0.9	0.6	1.2	35	0.9	0.5	1.4	12	0.9	0.6	1.3
Cthe0250
Cthe0258		51384	cellulosome enzyme, dockerin type I	Unknown Function			0	-0.5	0.4	11	-0.1	-1	0.7	5	0	-0.7	0.7	6	5	3	3	5									1.3	0.6	2.1	7	3	8											0.3	-0.4	0.9
Cthe0267
Cthe0269	CelA	52594	glycoside hydrolase, family 8	Cellulase/beta-glucanase	Endoglucanase	GH8	0	-0.1	0.1	199	-0.1	-0.3	0.1	87	0.1	0	0.3	112	89	132	86	131	-0.4	-0.6	-0.3	334	-0.5	-0.6	-0.3	168	-0.5	-0.7	-0.4	166	151	134	197	201	-0.6	-0.7	-0.4	236	-0.6	-0.8	-0.4	89	-0.5	-0.6	-0.3
Cthe0270	ChiA	55400	glycoside hydrolase, family 18	Other Hemicellulases	Chitinase	GH18	0.3	-0.2	0.8	10	0.8	-0.1	1.5	6	-0.5	-1.3	0.3	4		5	6										-0.9	-1.9	0.1	3				2									0.2	-0.5	1
Cthe0274	CelP	62677	glycoside hydrolase, family 9	Cellulase/beta-glucanase		GH9	0.2	0	0.5	35	0.2	-0.2	0.6	16	0.2	-0.3	0.6	19	15	19	14	24	-0.1	-0.3	0.1	50	-0.2	-0.5	0.1	27	-0.1	-0.4	0.3	23	17	11	29	24	0	-0.3	0.3	31	0.2	-0.3	0.6	11	0	-0.4	0.3
Cthe0310
Cthe0340															0.3	-0.5	1.2	4		3	3	3
Cthe0341																																											0.7	-0.5	2.3	2
Cthe0342							1.1	0.7	1.6	9	1.1	0.3	1.8	3	1.1	0.3	1.8	6	3		4	5					-1.3	-2.1	-0.5	3							2		2.5	2.1	2.9	39	2.2	1.5	3.2	7	2.7	2.3	3.4
Cthe0344											4.1	3	5.2	3							3	4	-0.5	-1	-0.1	7	-0.6	-1.4	0.2	5	-0.6	-1.5	0.3	2	4		5	3									1.8	1.2	2.3
Cthe0345																																			2
Cthe0347															0.4	-0.5	1.3	4		4		6					-1.2	-2.1	-0.4	3							3	2	1.2	0.7	2	15	0.5	-0.3	1.3	4	2	1.4	2.6
Cthe0349																			2																			4									1.2	0.3	2
Cthe0360							1.5	1	2.2	5	2.2	1.3	3	2	0.3	-0.5	1.1	3		4	2	2									-4.3	-5.4	-3.1	4			2	7	-1	-1.6	-0.3	5	-0.8	-2	0.3	2	-1.1	-2.2	0
Cthe0361															0.9	-0.3	2.1	2			2	2															2
Cthe0373
Cthe0374
Cthe0388															-0.5	-1.6	0.6	3		2																	2										1.7	1.1	2.3
Cthe0390
Cthe0393							0.4	0.2	0.6	40	0.5	0.1	0.9	16	0.2	-0.1	0.5	24	13	22	11	22	-0.9	-1.1	-0.7	81	-0.8	-1.1	-0.5	43	-1.2	-1.5	-1	38	39	25	49	38	-0.1	-0.3	0.1	56	-0.3	-0.7	0.2	14	0.1	-0.2	0.4
Cthe0394																					3	4
Cthe0398
Cthe0402																																				3
Cthe0405	CelL	59939	glycoside hydrolase, family 5	Cellulase/beta-glucanase		GH5	-0.3	-0.6	0	26	-0.4	-0.9	0.1	13	-0.2	-0.6	0.3	13	9	11	10	9	-0.3	-0.5	0	40	-0.3	-0.7	0.1	20	-0.3	-0.6	0.1	20	14	15	16	14	-0.5	-0.9	-0.1	20	-0.3	-1	0.4	6	-0.6	-1.1	0
Cthe0412	CelK	100622	glycoside hydrolase, family 9	Cellulase/beta-glucanase	Cellobiohydrolase	GH9, CBM4	0	-0.1	0.2	192	0	-0.2	0.2	91	0	-0.2	0.2	101	109	140	113	165	0.1	0	0.2	488	0	-0.1	0.2	267	0.2	0	0.3	221	395	281	389	332	-1.1	-1.2	-0.9	293	-1	-1.2	-0.9	101	-1	-1.1	-0.8
Cthe0413	CbhA	137116	glycoside hydrolase, family 9	Cellulase/beta-glucanase	Cellobiohydrolase	GH9, CBM4, CBD3b	0.1	-0.1	0.2	230	0.1	-0.1	0.3	99	-0.1	-0.3	0	131	104	172	118	190	-0.3	-0.4	-0.2	409	-0.3	-0.5	-0.2	214	-0.3	-0.4	-0.1	195	324	241	344	277	-0.1	-0.2	0	320	-0.1	-0.2	0.1	123	-0.1	-0.2	0.1
Cthe0418
Cthe0423							1.6	1.3	1.9	32	1.9	1.4	2.3	12	1.2	0.8	1.6	20		14	17	19	-2.8	-3.3	-2.4	35	-2.8	-4.1	-2.3	18	-2.8	-4.2	-2.2	17		4	27	21	0.8	0.5	1.1	57	0	-0.5	0.5	16	1.3	1	1.6
Cthe0424							0.6	0.2	1	15	0.5	-0.2	1.4	6	0.5	-0.1	1.2	9		3	6	9	-1	-1.6	-0.4	9	-1.1	-2.1	0	4	-0.9	-2	0	5	3		5	9	0.7	0.4	1.1	22	0.5	-0.1	1.1	7	1.1	0.7	1.5
Cthe0425															0	-0.8	0.8	4				2
Cthe0426
Cthe0429							0.4	-0.1	0.8	11	0.4	-0.3	1.1	6	0.2	-0.7	1	5	3	7	5	9	-1.1	-1.8	-0.5	6	-1.4	-2.3	-0.3	3	-0.7	-2.1	0.4	3			2	5	1.6	1.3	1.9	27	1.2	0.6	1.8	10	2.2	1.7	2.7
Cthe0430											0.6	-0.5	1.8	4							5																	4	2.2	1.9	2.7	30	2.2	1.5	3	8	2.3	1.8	2.8
Cthe0433		89488	glycoside hydrolase, family 9	Cellulase/beta-glucanase		GH9, CBM3c	0.4	0.2	0.7	40	0.5	0.2	1	18	0	-0.4	0.4	22	17	21	15	31	0.1	-0.1	0.3	95	-0.1	-0.3	0.2	47	0.3	0	0.5	48	42	49	48	48	0.6	0.4	0.8	57	0.3	-0.1	0.7	19	1	0.8	1.3
Cthe0435		39804	cellulosome enzyme, dockerin type I	Unknown Function			0.7	0.4	0.9	28	0.6	0.2	1	11	0.7	0.3	1	17	9	7	10	17	-0.2	-0.6	0.1	22	-0.3	-0.8	0.3	12	-0.3	-0.7	0.2	10	11	8	10	9	1.2	0.9	1.4	43	1	0.6	1.4	13	1.4	1.1	1.7
Cthe0452		28469	cellulosome anchoring protein, cohesin region		1 type I cohesin						0.8	0.2	1.5	7					4	2	10	4	-0.6	-0.8	-0.3	33	-0.6	-0.9	-0.2	21	-0.7	-1.1	-0.3	12	12	8	23	13	1.1	0.9	1.3	42	0.9	0.4	1.3	12	1.4	1.1	1.7
Cthe0464
Cthe0471																																							5.9	5.5	6.2	69	5.7	4.8	6.3	17	6.1	5.7	6.4
Cthe0472
Cthe0474																																				2
Cthe0479
Cthe0504															0.1	-1.2	1.4	2
Cthe0521																																						5
Cthe0536	CelB	63929	glycoside hydrolase, family 5	Cellulase/beta-glucanase	Endoglucanase	GH5	0.1	-0.1	0.3	79	0.1	-0.2	0.4	33	0	-0.3	0.2	46	32	45	30	44	-0.4	-0.5	-0.3	213	-0.5	-0.7	-0.3	118	-0.4	-0.6	-0.2	95	104	89	111	107	-0.3	-0.5	-0.1	118	-0.4	-0.6	-0.2	46	-0.1	-0.3	0.1
Cthe0538																					2
Cthe0543	CelF	82089	glycoside hydrolase, family 9	Cellulase/beta-glucanase	Endoglucanase	GH9, CBM3c	-0.1	-0.3	0	96	-0.2	-0.4	0	49	0	-0.3	0.3	47	53	59	57	68	0.3	0.2	0.4	178	0.3	0.1	0.5	98	0.1	-0.1	0.4	80	121	84	92	85	-0.8	-0.9	-0.6	124	-0.6	-0.9	-0.3	42	-0.8	-1	-0.6
Cthe0547															0.1	-0.8	0.9	3
Cthe0550																																						2
Cthe0555																																						3									0.2	-0.8	1.5
Cthe0574
Cthe0578	CelR	82122	glycoside hydrolase, family 9	Cellulase/beta-glucanase	Endoglucanase	GH9, CBM3c	0.1	0	0.3	90	0.1	-0.1	0.4	48	0	-0.2	0.2	42	42	32	47	42	-0.3	-0.5	-0.2	180	-0.4	-0.6	-0.2	89	-0.3	-0.5	-0.1	91	73	71	101	99	-1	-1.2	-0.9	124	-1	-1.3	-0.8	47	-0.9	-1.1	-0.7
Cthe0580																																					2
Cthe0605															0.3	-0.8	1.3	2																	2
Cthe0613
Cthe0614
Cthe0615
Cthe0624	CelJ	178087	glycoside hydrolase, family 9-like Ig-like	Multifunctional Component	Cellulase	GH9, GH44, Unk, CBM30	0.1	-0.1	0.2	209	0.1	-0.1	0.3	94	-0.1	-0.3	0.1	115	69	96	88	101	-0.2	-0.3	-0.1	413	-0.3	-0.4	-0.2	228	-0.1	-0.2	0.1	185	210	155	222	177	-0.5	-0.7	-0.4	281	-0.6	-0.8	-0.4	97	-0.4	-0.5	-0.2
Cthe0625	CelQ	79811	glycoside hydrolase, family 9	Cellulase/beta-glucanase	Endoglucanase	GH9, CBM3c	0.1	-0.1	0.3	117	0.1	-0.1	0.4	51	-0.1	-0.3	0.2	66	43	70	44	60	-0.1	-0.2	0	223	-0.2	-0.4	0	127	0	-0.3	0.2	96	115	83	110	88	-0.8	-0.9	-0.6	128	-0.9	-1.1	-0.6	44	-0.6	-0.8	-0.4
Cthe0629
Cthe0633
Cthe0637																											1.6	0.1	2.8	4					5
Cthe0640		64556	cellulosome enzyme, dockerin type I	Unknown Function			0.3	-0.2	0.7	10	0.6	-0.3	1.5	4	-0.1	-0.8	0.5	6		3	3	5	-0.3	-0.6	0.1	16	-0.3	-0.9	0.3	9	-0.3	-0.9	0.2	7	5	3	10	6	0.4	0.1	0.8	14	0.4	-0.1	0.9	9	0.9	-0.1	1.6
Cthe0661		63895	Ricin B lectin	Putative Glycosidase		GH43, CBM13	0	-0.4	0.5	11	0	-0.7	0.8	6	-0.1	-0.9	0.9	5	6	3	2	3	-0.7	-1	-0.3	17	-0.6	-1.2	0	8	-0.8	-1.3	-0.3	9	6	5	8	11	-0.5	-0.8	-0.2	30	-0.6	-1.1	0	9	-0.3	-0.7	0.1
Cthe0669																					3
Cthe0676
Cthe0681																																															3.6	2.5	4.7
Cthe0683
Cthe0688															0.2	-0.9	1.4	2									5.1	4	6.2	2						2
Cthe0694
Cthe0699															0.7	0.1	1.4	8	2	5	4	4									-4.8	-5.9	-3.7	2			2	3									3	1.8	4
Cthe0700															0.4	-0.8	1.6	2
Cthe0701																											-2	-2.8	-1.2	3							3	2									-0.1	-1.4	1.3
Cthe0720
Cthe0721																																															3	2.2	3.7
Cthe0722																																			3	2
Cthe0729		56690	cellulosome enzyme, dockerin type I	Unknown Function																																											2.9	1.9	3.8
Cthe0732																																							4.9	4.3	5.5	8	4.6	3.5	5.7	2	5.3	4.5	6.1
Cthe0734
Cthe0735		28543	cellulosome anchoring protein, cohesin region		1 type II cohesin																																										4	3.3	5
Cthe0736		140561	cellulosome anchoring protein, cohesin region		7 type II cohesins		-0.6	-0.7	-0.4	93	-1	-1.3	-0.7	36	0	-0.2	0.3	57	36	45	22	52	1	0.9	1.1	208	1.2	1	1.4	106	0.4	0.2	0.6	102	120	99	44	79	0.6	0.4	0.8	109	1	0.7	1.3	33	0.4	0.1	0.6
Cthe0741
Cthe0745	CelW	82184	glycoside hydrolase, family 9	Cellulase/beta-glucanase		GH9, CBM3c	0.3	0.1	0.5	63	0.3	0	0.6	32	0	-0.3	0.3	31	34	30	40	40	0.1	-0.1	0.2	140	0	-0.2	0.2	79	0.1	-0.1	0.3	61	87	65	79	63	-0.6	-0.8	-0.4	81	-0.7	-1	-0.3	28	-0.5	-0.7	-0.3
Cthe0747
Cthe0750
Cthe0755																				2
Cthe0765
Cthe0768
Cthe0774
Cthe0797	CelE	90230	glycoside hydrolase, family 5	Multifunctional Component	Endoglucanase	GH5, CE2	-0.9	-1.1	-0.7	86	-1.6	-1.9	-1.3	32	0	-0.3	0.3	54	35	52	18	55	1.1	1	1.3	163	1.5	1.3	1.7	82	0.3	0.1	0.5	81	83	74	40	73	-0.9	-1.1	-0.7	80	0	-0.4	0.3	22	-1.4	-1.6	-1.2
Cthe0798		58073	lipolytic enzyme, G-D-S-L	Putative Carbohydrate Esterases		CE3																	1.5	0.9	2	4	1.7	0.7	2.6	2	1.2	0.4	1.9	2	6												0.8	0.1	2
Cthe0821		63023	coagulation factor 5/8 type-like		Endoglucanase	GH5	0.5	0.3	0.6	139	0.6	0.4	0.8	64	0.1	-0.1	0.3	75	55	74	67	89	-0.1	-0.3	0	244	-0.2	-0.4	-0.1	139	0	-0.2	0.1	105	148	139	152	133	-0.7	-0.9	-0.6	171	-0.8	-1	-0.5	60	-0.6	-0.8	-0.4
Cthe0824
Cthe0825	CelD	72415	glycoside hydrolase, family 9	Cellulase/beta-glucanase	Endoglucanase	GH9	0	-0.3	0.3	20	0	-0.6	0.5	12	0	-0.6	0.6	8	12	7	6	9	0.3	0.1	0.5	60	0.3	0	0.6	37	0.2	-0.1	0.5	23	27	19	30	19	-0.4	-0.6	-0.1	28	-0.2	-0.7	0.2	12	-0.5	-0.8	-0.1
Cthe0847																																						2
Cthe0852																																						2
Cthe0858							1.2	0.8	1.6	11	1.3	0.7	2.1	5	0.8	0.1	1.5	6	2	4	5	5									-3.9	-5	-2.8	2			3	2
Cthe0875
Cthe0880																											-0.3	-1.7	1.1	2
Cthe0895
Cthe0903															0.4	-0.9	1.7	2		2		3																					-0.2	-1.4	1	2
Cthe0904															0.8	0	1.6	4				4					-1.1	-2.5	0	2									0.4	-0.1	1.1	13	0.3	-0.7	1.6	4	0.7	0	1.4
Cthe0912	XynY	119665	glycoside hydrolase, family 10	Multifunctional Component	Xylanase	GH10, CE1, CBM22	0.1	-0.3	0.4	21	0.1	-0.5	0.7	7	-0.1	-0.6	0.4	14	2	9	8	15	-0.3	-0.5	-0.1	55	-0.4	-0.7	-0.1	31	-0.2	-0.6	0.1	24	21	16	29	21	0.1	-0.2	0.3	35	0.2	-0.2	0.6	15	0.1	-0.3	0.4
Cthe0922
Cthe0923
Cthe0926
Cthe0927
Cthe0932
Cthe0934
Cthe0935															3.1	2.3	4.3	2
Cthe0937
Cthe0947
Cthe0949																																															2.9	0.3	4
Cthe0950
Cthe0961																																							3.8	3.4	4.2	24	3.8	3.2	4.4	8	3.9	3.2	4.8
Cthe0979																																															0.7	-0.9	1.9
Cthe0981																															-4.5	-5.6	-3.5	2			2	2
Cthe0991
Cthe0994
Cthe0996															-0.4	-1.3	0.6	4					0.3	-0.2	0.8	6	0.6	-0.3	1.4	2	-0.1	-0.8	0.7	4													-0.1	-0.8	0.7
Cthe1003															0.5	-0.8	1.8	2		3
Cthe1005																																							3.9	3.5	4.4	17	4	2.6	5.5	6	4	3.4	4.6
Cthe1006
Cthe1008																																															3.2	2.1	4
Cthe1010																																			2
Cthe1020							0.3	0.2	0.5	155	0.4	0.1	0.6	59	0.2	0	0.4	96	44	89	48	100	-0.2	-0.3	-0.1	259	-0.1	-0.3	0.1	137	-0.5	-0.7	-0.3	122	128	100	156	138	1.2	1	1.3	231	1	0.8	1.2	72	1.4	1.3	1.6
Cthe1028
Cthe1029
Cthe1040
Cthe1050																																											0.9	0	1.7	4	2.3	1.7	2.9
Cthe1058																					3	4																									2.5	1.9	3.1
Cthe1098																																			3		2	2
Cthe1099																											2.8	2.1	3.7	4					4	4											2.7	2.1	3.4
Cthe1101																															0.2	-0.9	1.2	2		2		2
Cthe1103											-1.7	-2.7	-0.9	3					2																	2											3.2	1.8	4.1
Cthe1104							0	-0.3	0.3	41	-0.4	-1.1	0.3	7	0.1	-0.2	0.4	34	7	31	4	29	-0.2	-0.5	0.2	31	0.8	0.2	1.3	10	-0.7	-1.1	-0.4	21	10	14	4	23	0.8	0.4	1.1	32	1.8	1.3	2.4	9	0.1	-0.3	0.4
Cthe1163
Cthe1196
Cthe1211							0.6	0.2	0.9	21	0.5	-0.2	1.2	8	0.5	0.1	1	13	5	5	7	13														2	5	6	1.2	0.8	1.6	20	0.9	0.1	1.7	6	1.6	1	2.1
Cthe1223																					2
Cthe1236
Cthe1245
Cthe1261
Cthe1263															0.5	-0.1	1.2	8	3	3	9	8					-3.4	-5	-2.6	6							8	4									-0.1	-1	0.9
Cthe1270
Cthe1271		74561	Carbohydrate binding family 6	Putative Glycosidase		GH43, CBM6	0	-0.5	0.6	11	0.1	-0.8	0.9	5	-0.2	-1.1	0.8	6	4	9	7	8									0.1	-0.5	0.7	10		5	5	8	0.5	0.1	0.9	17	0.4	-0.2	1.1	8	0.6	0.1	1.1
Cthe1286																											3.9	3.1	4.7	8	1.9	0.8	2.6	7	13	11
Cthe1294
Cthe1307	SdbA	68619	cellulosome anchoring protein, cohesin region	Anchor protein	1 type II cohesin		0.9	0.7	1	109	0.8	0.6	1.1	47	0.8	0.6	1.1	62	22	50	47	54	-0.2	-0.3	0	145	0.1	-0.1	0.4	65	-0.7	-1	-0.5	80	71	60	49	60	2.5	2.4	2.7	268	2.6	2.4	2.8	79	2.6	2.4	2.7
Cthe1308							1.4	0.8	2	10	1.6	0.6	2.5	6	1.2	0.3	2.1	4			8	5									-0.8	-2	0.3	2			3	5									3.6	2.5	4.7
Cthe1332
Cthe1347																																						2
Cthe1352																																															0.5	-0.7	1.8
Cthe1368							0.1	-0.4	0.5	14	-0.1	-1.5	1.3	2	0	-0.5	0.5	12		10	3	8					0.1	-1.1	1.3	3					2	2	3
Cthe1385																																											1.6	0.5	2.7	2
Cthe1391																			2			4																					4.6	3.5	5.7	7
Cthe1398	XghA	92365	cellulosome enzyme, dockerin type I	Xyloglucanhydrolase	Xyloglucanase	GH74	0.3	0.2	0.5	107	0.6	0.3	0.8	40	-0.1	-0.3	0.2	67	30	62	36	56	-0.4	-0.6	-0.3	227	-0.6	-0.7	-0.4	120	-0.3	-0.5	-0.1	107	103	85	118	100	1.1	1	1.2	258	1	0.8	1.2	78	1.3	1.1	1.4
Cthe1400		47067	glycosyl hydrolase 53	Other Hemicellulases		GH53	0.1	-0.4	0.7	6	0.3	-0.7	1.3	2	-0.2	-0.9	0.6	4	3	4	2	3	-0.3	-0.7	0.2	12	-0.2	-0.9	0.5	7	-0.6	-1.3	0.2	5	5	3	7	5	0.7	0.3	1.1	13	0.8	0.2	1.6	4	0.6	0.2	1.1
Cthe1433																																			2
Cthe1458															-0.8	-1.6	0	7		9		2															3	2
Cthe1465
Cthe1472	CelH	102416	Carbohydrate binding family 11	Multifunctional Component	Endoglucanase	GH5, GH26, CBM9	-0.1	-0.6	0.4	13	-0.3	-1	0.6	6	0	-0.7	0.7	7	2	3	7	6	-0.1	-0.4	0.2	29	-0.1	-0.6	0.4	11	-0.1	-0.5	0.4	18	9	14	12	13	0.8	0.5	1.1	23	0.8	0.1	1.5	5	0.9	0.5	1.3
Cthe1503																					2																						-1.5	-2.9	-0.1	2
Cthe1504							0.9	0.3	1.4	9	1.6	0.6	2.4	4	-0.4	-1.2	0.5	5	2	4	4	5					-3.6	-4.7	-2.5	4							6
Cthe1555							0.2	-0.1	0.5	30	0.9	0.1	1.6	8	-0.3	-0.7	0.2	22	5	17	6	21	-0.5	-0.9	-0.1	14	-0.2	-1	0.7	5	-0.8	-1.3	-0.3	9	6	7	5	8	1	0.6	1.4	23	0.7	0	1.8	6	1.2	0.8	1.6
Cthe1569																					2
Cthe1570															0.7	-0.3	1.7	5	3			5
Cthe1573																																							3	2.6	3.4	11	3.1	2.2	4	2	3.1	2.5	3.6
Cthe1757																															1.5	0.6	2.5	3	4	6
Cthe1760																																															3	1.8	4.1
Cthe1765
Cthe1771
Cthe1782
Cthe1783
Cthe1789																																															4.8	4.1	5.7
Cthe1795							0.8	0	1.4	7	1	-0.3	1.9	4	0.4	-0.6	1.4	3	2	2	5	2					-1	-1.7	-0.3	5					2		6	5	1.4	1.1	1.7	30	1.3	0.8	1.8	10	1.6	1.2	2.1
Cthe1797
Cthe1806		236131	cellulosome enzyme, dockerin type I	Unknown Function		Dockerin Type II					-2.5	-2.9	-2	13	0.1	-0.5	0.7	9	14	10	3	6	2.8	2.5	3.3	55	3.2	2.6	3.8	25	2.6	2.3	3	30	43	38		5
Cthe1833																																			2
Cthe1838	XynC	69518	glycoside hydrolase, family 10	Xylanases	Xylanase	GH10, CBM22	0.1	0	0.3	86	0.3	0	0.6	35	-0.1	-0.3	0.1	51	18	41	35	42	-0.2	-0.4	-0.1	211	-0.4	-0.5	-0.2	119	-0.1	-0.3	0.1	92	107	75	107	86	0.6	0.5	0.8	170	0.5	0.3	0.7	58	0.8	0.7	1
Cthe1840															0.7	-0.6	2.2	3		3		4																									-0.9	-2.2	0.2
Cthe1842																																											0.6	-0.4	1.6	2
Cthe1843
Cthe1857																											3	2.2	3.8	2
Cthe1858																							2.4	1.9	2.9	7	2.3	1.6	3.1	4	2.4	1.6	3.2	3	6	3
Cthe1862							0.7	0.3	1	20	0.8	0.3	1.3	10	0.3	-0.3	0.8	10	4	11	10	11									-2.8	-3.5	-2.2	9			12	12	-0.7	-1	-0.3	19	-0.8	-1.5	-0.2	5	-0.4	-0.8	-0.1
Cthe1864
Cthe1875																																					2
Cthe1890		78380	cellulosome enzyme, dockerin type I	Unknown Function																																			2.8	2.2	3.2	7	2.7	1.9	3.5	3	3	2	3.8
Cthe1911
Cthe1912															0.2	-0.5	1	4	2			3	0.9	0.5	1.4	9	1	0.3	1.8	4	0.7	-0.1	1.4	5	6	6			2.7	2.3	3.2	19	3	2.3	3.6	5	2.5	1.9	3
Cthe1917																											-4.5	-5.2	-3.9	3
Cthe1945
Cthe1946
Cthe1955
Cthe1958
Cthe1960																															0.7	-0.3	2	3	3	3		3									1.4	0.8	2.1
Cthe1963	XynZ	92263	glycoside hydrolase, family 10	Multifunctional Component	Xylanase	GH10, CE1, CBM6	0.3	0.1	0.6	47	0.5	0.1	0.9	18	0.1	-0.2	0.4	29	9	20	19	25	-0.2	-0.4	0	92	-0.3	-0.6	0	48	-0.1	-0.3	0.2	44	38	33	30	41	1.4	1.2	1.6	97	1.4	1.1	1.7	37	1.5	1.3	1.8
Cthe1965							0.8	0.4	1.3	11	1	0.3	1.9	5	0.4	-0.3	1	6		7	4	8									-4	-4.5	-3.4	13			9	15					-1.3	-2.3	-0.4	3	-0.7	-1.2	-0.1
Cthe1969
Cthe1970
Cthe2024
Cthe2038		92279	cellulosome enzyme, dockerin type I	Putative Pectinases		GH28
Cthe2040																				2
Cthe2051
Cthe2075
Cthe2089	CelS	83558	glycoside hydrolase, family 48	Cellulase/beta-glucanase	Exoglucanase	GH48	0.2	0.1	0.3	639	0.2	0.1	0.4	267	0	-0.1	0.1	372	283	506	295	539	-0.1	-0.2	0	1216	-0.1	-0.3	0	636	0	-0.1	0.1	580	792	707	798	750	-1.3	-1.4	-1.2	601	-1.2	-1.3	-1	238	-1.4	-1.5	-1.3
Cthe2090							2	1.6	2.4	15	2.3	1.8	3.1	9	1.1	0.5	1.7	6	4	3	9	4									-3	-3.9	-2.3	3	3		7	6									0.9	0.4	1.3
Cthe2096
Cthe2100																											1.1	0.3	1.9	2					2												2	1.1	3
Cthe2106
Cthe2109
Cthe2130																					2	2					0	-1.1	1.2	2							2	3	2.1	1.6	2.6	17	1.1	-0.3	2.9	5	2.3	1.8	2.8
Cthe2131																																															5	4	6
Cthe2139		110674	alpha-L-arabinofuranosidase B	Multifunctional Component		GH30, GH43, GH54																	0.6	-0.1	1.2	5	0.9	-0.3	2.2	2	0.2	-0.7	1	3	3	4		2									1.3	0.6	2.1
Cthe2143
Cthe2147	CelO	75312	glycoside hydrolase, family 5	Cellulase/beta-glucanase	Cellobiohydrolase	GH5, CBM3	0.1	-0.3	0.5	21	0.6	-0.2	1.3	8	-0.3	-0.8	0.2	13	7	9	7	10	0	-0.3	0.4	16	0	-0.6	0.6	6	0.1	-0.5	0.6	10	5	7	5	10	-0.3	-0.7	0	24	-0.5	-1	0	9	0	-0.5	0.5
Cthe2168
Cthe2174
Cthe2179		99891	Pectate lyase/Amb allergen	Putative Pectinases		PL1, PL9, CBM6
Cthe2182
Cthe2183
Cthe2193		103126	Carbohydrate binding family 6	Cellulase/beta-glucanase		GH5, CBM6	0.1	-0.2	0.5	13	0.2	-0.4	0.7	7	0	-0.6	0.7	6	5	4	4	6	-0.4	-0.7	-0.2	31	-0.5	-1	0	15	-0.4	-0.8	0	16	9	10	15	16	-0.6	-1	-0.3	19	-0.5	-1.1	0.1	6	-0.7	-1.1	-0.3
Cthe2194		54151	Carbohydrate binding family 6	Putative Carbohydrate Esterases		CE1, CBM6
Cthe2208
Cthe2209
Cthe2210															0	-1.4	1.3	2				2
Cthe2211																																															-6.2	-7.1	-5.4
Cthe2221															1.3	0.5	2.1	2													-1	-1.7	-0.3	3				3
Cthe2251
Cthe2258																											-1.1	-2.8	1.1	2	-1.7	-3.3	-0.5	2			2	2
Cthe2268															0.5	-0.5	1.5	2				2
Cthe2270																					2
Cthe2278
Cthe2283
Cthe2311
Cthe2331
Cthe2348							0	-0.2	0.2	71	0.5	0	1	16	-0.4	-0.6	-0.1	55	11	56	16	40									-2.3	-2.8	-1.8	20	5	3	24	28	0.7	0.5	0.9	79	0.8	0.4	1.1	28	0.7	0.4	0.9
Cthe2357
Cthe2361																																															0.8	0	1.6
Cthe2364
Cthe2376
Cthe2378
Cthe2383							-0.2	-0.5	0.1	24	-0.9	-1.5	-0.4	9	0.4	0	0.8	15	9	11	3	13	0.7	0.5	1	40	1.1	0.7	1.7	17	0	-0.3	0.4	23	23	18	8	12	1.5	1.2	1.8	30	1.6	1	2.5	6	1.6	1.2	1.9
Cthe2386
Cthe2390							0.8	0.2	1.4	4	0.7	-0.2	1.6	2	0.9	-0.2	2.1	2				4					4	2.9	5.1	6							6	3	3.6	3.3	4	28	3.6	2.8	4.2	9	3.9	3.4	4.3
Cthe2391																					2																	2	3.3	2.8	3.7	15	2.7	2	3.7	4	3.6	3.2	4.1
Cthe2392																																											3.5	2.4	4.6	8	1.5	0.9	2.2
Cthe2393							0.9	0.4	1.5	9	1.1	0.2	1.9	4	0.4	-0.7	1.4	5		3	5	7															4		2.8	2.4	3.4	38	2.3	1.6	3.2	9	3.4	2.8	4.1
Cthe2408							0.7	0.2	1.2	6	1.3	0.4	2.2	2	-0.1	-0.8	0.6	4	2	2	3						3.1	2.4	3.9	2							2		0.5	-0.1	1.1	5	0.4	-0.9	1.4	3	0.8	-0.1	1.6
Cthe2422															0	-1.4	1.4	2																				2									0.8	-0.2	2.2
Cthe2423							-0.1	-0.5	0.3	16	-0.7	-1.4	0	6	0.5	-0.1	1	10	5	8	3	6	2.4	2	2.8	45	2.5	2.2	3.1	29	1.1	0.7	1.5	16	49	21	3	4									3.7	2.6	4.8
Cthe2424
Cthe2470
Cthe2479
Cthe2508
Cthe2516																																															-0.3	-1.3	0.8
Cthe2517
Cthe2518
Cthe2531																																						2					4.2	3.1	5.3	4
Cthe2543
Cthe2590	XynD	71641	glycoside hydrolase, family 10	Xylanases	Xylanase	GH10, CBM22	0.3	-0.3	0.9	6	0.4	-0.9	1.2	3	0	-0.9	1	3			3	3	0.1	-0.2	0.4	19	0	-0.5	0.4	11	0.2	-0.3	0.7	8	9	8	7	6	0	-0.4	0.3	18	-0.2	-0.7	0.3	9	0.4	-0.2	1
Cthe2593																																															-0.8	-2.1	0.6
Cthe2597																																															1.8	0.7	2.9
Cthe2598
Cthe2608
Cthe2628							0.8	0.4	1.3	7	1.3	0.5	2.1	3	0	-0.7	0.7	4	2	4	5	4																2	0.2	-0.3	0.6	7	-0.3	-1.2	0.6	2	0.6	0	1.2
Cthe2629
Cthe2657
Cthe2661
Cthe2676																																											4.1	3	5.2	4
Cthe2704
Cthe2705
Cthe2706																																															0.1	-0.8	1
Cthe2708
Cthe2709
Cthe2713																																											2.4	1.3	3.5	3	2.5	2	3.2
Cthe2720
Cthe2721
Cthe2722
Cthe2723											1.3	-0.8	2.4	2	0.3	-0.3	0.9	9		8		8					-0.1	-1.3	1.1	2					2												-0.2	-0.9	0.5
Cthe2724																																							3.4	2.8	4	28	6.3	2.3	6.3	7	3.5	1.2	5
Cthe2725																																															3.4	1.8	5.5
Cthe2728
Cthe2729																																					2										-1.3	-2.2	-0.4
Cthe2730							1	0.7	1.2	43	1	0.6	1.4	15	0.8	0.5	1.2	28	8	16	17	28	-0.5	-0.8	-0.2	31	-0.5	-1	0	17	-0.6	-1.3	0	14	11	7	17	10	1.3	1.1	1.6	49	1	0.7	1.4	17	1.7	1.4	2
Cthe2760	CelV	109001	glycoside hydrolase, family 9	Cellulase/beta-glucanase		GH9, CBM3b,3c	0.2	0	0.5	38	0.3	-0.2	0.7	20	0	-0.3	0.4	18	15	12	17	16	0	-0.1	0.2	89	-0.1	-0.4	0.1	46	0.3	0	0.6	43	40	43	43	29	-0.7	-0.9	-0.4	40	-0.9	-1.3	-0.4	12	-0.4	-0.7	-0.1
Cthe2761		80255	glycoside hydrolase, family 9	Cellulase/beta-glucanase		GH9, CBM3c	0	-0.3	0.3	31	0	-0.4	0.4	12	-0.1	-0.5	0.3	19	11	15	15	24	-0.4	-0.7	0	32	-0.5	-1	0.1	13	-0.3	-0.7	0.2	19	15	15	28	17	-1.1	-1.5	-0.7	19	-1.4	-2	-0.7	8	-0.6	-1.2	0
Cthe2801
Cthe2809	LicA	147787	glycoside hydrolase, family 16	Non-cellulosomal	Endoglucanase	GH16, CBM4	0.7	0.2	1.2	10	0.8	0	1.6	5	0.3	-0.5	1.2	5	6	3	9	5	-0.6	-1	-0.3	15	-0.6	-1.1	-0.1	9	-1	-1.7	-0.4	6	7	3	9	4									-1.6	-2.6	-0.3
Cthe2811	ManA	67038	glycoside hydrolase, family 26	Other Hemicellulases	Mannanase	GH26, CBM	0.1	-0.1	0.3	80	0.2	-0.1	0.4	34	0	-0.3	0.2	46	28	43	27	39	0	-0.2	0.1	172	-0.1	-0.3	0.1	92	-0.1	-0.3	0.1	80	99	77	98	78	-2	-2.1	-1.8	115	-2.1	-2.3	-1.8	43	-1.7	-1.9	-1.5
Cthe2812	CelT	68511	glycoside hydrolase, family 9	Cellulase/beta-glucanase	Endoglucanase	GH9	0.1	-0.1	0.3	73	0.1	-0.2	0.4	32	0	-0.2	0.3	41	29	50	36	51	-0.2	-0.3	0	162	-0.3	-0.5	-0.1	94	0	-0.3	0.2	68	93	71	117	78	-0.9	-1.1	-0.7	77	-0.9	-1.3	-0.6	29	-0.8	-1	-0.6
Cthe2819
Cthe2872	CelG	63199	glycoside hydrolase, family 5	Cellulase/beta-glucanase	Endoglucanase	GH5	0.2	0	0.4	67	0.2	-0.1	0.5	33	0	-0.3	0.3	34	29	29	31	39	-0.3	-0.4	-0.2	146	-0.4	-0.6	-0.2	81	-0.2	-0.4	0.1	65	78	64	90	66	-0.5	-0.7	-0.3	91	-0.6	-0.9	-0.3	35	-0.3	-0.6	-0.1
Cthe2874																																					2
Cthe2875
Cthe2879		55169	cellulosome enzyme, dockerin type I	Putative Carbohydrate Esterases		CE6														2							-0.5	-1.4	0.3	4					2	3	4	5	0.7	0.2	1.2	9	0.7	-0.4	2	2	0.8	0.3	1.4
Cthe2881																											-0.2	-1.4	1.1	2
Cthe2887																											0.5	-0.6	1.6	2							3										2.3	1.2	3.4
Cthe2888
Cthe2891
Cthe2892							1.6	1.2	2	16	1.7	1.2	2.7	10	0.7	-0.1	1.5	6	2	5	16	5					-1.1	-1.7	-0.3	6							7	4	0.1	-0.3	0.5	13	-0.1	-0.7	0.5	8	1.1	0	2.1
Cthe2895
Cthe2897
Cthe2903																			2								2.6	1.5	3.7	3							4										2.3	1.6	3.2
Cthe2906
Cthe2908
Cthe2918
Cthe2919																																				2
Cthe2920																															-0.2	-1.2	0.8	2
Cthe2921
Cthe2924																																															1.2	0.5	1.9
Cthe2930
Cthe2931
Cthe2932																																											5	3.9	6.1	2	-5.4	-6.5	-4.3
Cthe2933
Cthe2947
Cthe2950		59434	Pectate lyase/Amb allergen	Putative Pectinases		PL1, CBM6
Cthe2972	XynA/U	74471	glycoside hydrolase, family 11	Xylanases	Xylanase	GH11, CE4, CBM4	0	-0.1	0.2	146	0	-0.2	0.2	62	0	-0.2	0.2	84	71	131	64	122	0.4	0.3	0.5	214	0.4	0.2	0.5	118	0.3	0.2	0.5	96	142	104	122	89	0.8	0.7	1	198	0.9	0.7	1.1	70	0.9	0.7	1.1
Cthe2974
Cthe2977															-0.2	-1	0.6	4		4		3
Cthe2989															0.1	-0.8	1.1	3				3
Cthe3003																																															2.9	1.8	4
Cthe3012		70385	Carbohydrate binding family 6	Other Hemicellulases		GH30, CBM6	-0.4	-1.1	0.2	6	-0.6	-1.8	0.5	3	-0.1	-1.2	1	3	2	2		4	-0.5	-1	-0.1	9	-0.7	-1.4	0	5	-0.2	-1	0.7	4	3	4	6	4	0.3	-0.1	0.7	13	0.3	-0.3	0.9	7	0.4	-0.4	1.1
Cthe3035																					2																2						-0.4	-1.9	1.2	2
Cthe3050
Cthe3077	CipA	196833	cellulosome anchoring protein, cohesin region	Scaffoldin	9 type I cohesins		0	-0.1	0.1	543	0	-0.2	0.1	217	0	-0.2	0.1	326	495	850	462	953	0	-0.1	0.1	835	0	-0.1	0.1	447	0	-0.1	0.1	388	1205	954	1180	950	0	-0.1	0.1	686	0	-0.1	0.2	214	0	-0.1	0.1
Cthe3078	OlpB	248168	cellulosome anchoring protein, cohesin region	Anchor protein	7 type II cohesins		0	-0.1	0.2	304	0	-0.2	0.2	124	0	-0.2	0.2	180	540	892	576	1019	0	-0.1	0.1	464	-0.1	-0.2	0.1	265	0	-0.1	0.2	199	1007	771	1017	821	-0.7	-0.8	-0.6	299	-0.7	-0.9	-0.5	104	-0.6	-0.7	-0.4
Cthe3079	Orf2p	74971	cellulosome anchoring protein, cohesin region	Anchor protein	2 type II cohesins		0.4	0.2	0.6	51	0.4	0	0.7	21	0.4	0	0.7	30	15	30	25	35	-0.5	-0.6	-0.3	89	-0.6	-0.8	-0.4	57	-0.3	-0.6	0	32	38	28	55	30	-0.5	-0.7	-0.3	53	-0.5	-0.9	-0.2	20	-0.4	-0.7	-0.1
Cthe3080	OlpA	48530	cellulosome anchoring protein, cohesin region		1 type I cohesin																	2									-1	-1.9	0	3		3
Cthe3092															0.2	-0.9	1.2	3		3		4																3
Cthe3096							0.1	-0.3	0.6	9	0.7	-0.1	1.4	4	-0.7	-1.3	-0.1	5	5	6		3	-1.2	-1.7	-0.8	12	-1.5	-2.2	-0.7	4	-1	-1.6	-0.4	8		3	4	7									-2.5	-4.5	-1.7
Cthe3101
Cthe3120																																															4.2	2.3	6.1
Cthe3132		46800	cellulosome enzyme, dockerin type I	Unknown Function											0.2	-0.9	1.3	2				2									1.6	1.1	2.2	7	5	6		5	2.7	2.3	3.2	19	2.9	2.1	3.8	4	2.7	2.2	3.2
Cthe3141		91279	lipolytic enzyme, G-D-S-L	Putative Carbohydrate Esterases		CE12, CBM6	0.3	-0.4	0.9	8	0.2	-0.7	1.1	3	0.3	-1	1.5	5	2	7	3	5	0.6	0.1	1	12	0.4	-0.2	1	7	0.9	-0.1	1.6	5	5	5	6	4	1.1	0.8	1.5	24	1.3	0.8	2.1	8	1	0.6	1.5
Cthe3158																						2
Cthe3163																																															4.6	3.5	5.7
Cthe3167																																															-1.7	-2.3	-1
Cthe3169
Cthe3202																																															3.9	2.7	4.7
Cthe3226																																						3
Cthe3227																																			3	2		4
Cthe3228																																			3			4
Cthe3232
Cthe3234
[truncated: 69 more columns]
